# Supplementary material for: Soil properties predict below-ground community structure, but not nematode microbiome patterns in semi-arid habitats
Source: Mol Ecol. Author manuscript; Available in PMC 2025 Sep 1. (PMC11614143; doi:10.1111/mec.17501)
Supplement: Supplemental material 1 [file NIHMS2031369-supplement-Supplemental_material_1.xlsx]

## Sheet: Table S1
Table S1. Samples collected at different soil habitats at the Shipley Skinner Reserve on December 2017. These habitats are characterized by distinct vegetation and soil bulk density values (Higher and Lower). Environmental variables included pH, soil nutrients (N: nitrogen, P: phosphorus, K: potassium), organic matter (OM), organic carbon (OC), soil texture (percentages of sand, silt, and clary),…
Sample	Habitat	Vegetation	Soil	Latitude	Longitude	Elevation	Soil Physicochemical Parameters2
			BD1			(m)	pH	N	P	K	OM	OC	Sand	Silt	Clay	BD	Soil
								(mg/kg)			(%)					(g/cm3)	Classification
1	Coastal	Riversidean coastal sage	Higher	33°36'7.07"N	117° 1'35.88"W	387	5.88	4.28	8.4	117	1.7	0.99	74	15	11	1.34	Sandy Loam
2	Sage Scrub	(Artemisia arbuscula)		33°36'7.08"N	117° 1'35.40"W	405	5.95	5.52	5.9	164	2.2	1.28	61.6	24.2	14.2	1.33	Sandy Loam
3	(CSS)	black sage (Salvia mellifera)		33°36'7.32"N	117° 1'35.70"W	416	6.19	5.27	7.5	94	2.12	1.23	67	19	14	1.4	Sandy Loam
13	Native	Purple needlegrass	Higher	33°37'19.86"N	117° 1'8.40"W	557	6.16	16.61	6	251	1.62	0.94	67.3	22.3	10.4	1.33	Sandy Loam
14	Grass	(Stipa pulchra)		33°37'19.92"N	117° 1'9.24"W	559	6.19	8.42	4.7	204	1.09	0.63	75	19	6	1.24	Sandy Loam
15	(NGR)			33°37'20.34"N	117° 1'8.94"W	559	6.7	5.17	13	114	1.59	0.92	69	19	12	1.27	Sandy Loam
16	Chaparral	Chamise plants	Higher	33°37'15.18"N	117° 1'6.96"W	559	7.01	5.72	16.2	236	3.58	2.08	64	22	14	1.2	Sandy Loam
17	(CHA)	(Adenostoma		33°37'15.90"N	117° 1'6.60"W	560	6.71	14.76	18.7	321	3.98	2.31	63.3	24.3	12.4	1.2	Sandy Loam
18		fasciculatum)		33°37'15.78"N	117° 1'6.24"W	562	6.28	3.31	4	125	2.06	1.19	71	20	9	1.32	Sandy Loam
4	Riparian	Willow (Salix spp.),	Lower	33°36'10.14"N	117° 1'39.48"W	429	7.37	36.87	18.1	553	4.65	2.7	75.4	18.3	6.3	0.98	Sandy Loam
5	(RIP)	Cottonwood (Populus spp.),		33°36'10.68"N	117° 1'39.42"W	436	7.32	15.22	21.2	211	1.99	1.16	88	9	3	1.21	Sand
6		and non-native grass		33°36'10.50"N	117° 1'39.30"W	442	7.59	11.97	30	370	3.79	2.2	75	19	6	1.01	Sandy Loam
7	Holly-leaf	Prunus ilicifolia	Lower	33°36'44.22"N	117° 2'39.54"W	500	7.14	13.22	31.4	343	4.46	2.58	74	19	7	1	Sandy Loam
8	Cherry			33°36'43.80"N	117° 2'39.12"W	502	7.1	17.52	60.4	673	4.32	2.5	75	18	7	1.09	Sandy Loam
9	(HLC)			33°36'42.84"N	117° 2'38.76"W	503	7.03	25.34	26.8	301	3.89	2.26	77.5	14.2	8.3	1.11	Sandy Loam
10	Oak	Oak trees	Lower	33°37'21.00"N	117° 1'11.34"W	558	6.77	11.29	43.1	479	3.72	2.16	75.3	16.3	8.4	1.1	Sandy Loam
11	Woodland	(Quercus spp.) and		33°37'21.54"N	117° 1'11.76"W	557	7.24	14.12	29.2	280	6.39	3.7	66	26	8	1	Sandy Loam
12	(OWL)	non-native grass		33°37'21.90"N	117° 1'12.12"W	556	6.65	20.77	35.8	429	4.35	2.52	73	19	8	1.16	Sandy Loam
Mean values of environmental variables across different soil habitats. KW analysis results (X2 and p-value) are provided for comparisons between soil bulk density (BD) groups (significant values in bold).
Mean values across soil habitats					Habitat			pH	N	P	K	OM	OC	Sand	Silt	Clay	BD
					CSS			6.01	5.02	7.27	125	2.01	1.17	67.53	19.4	13.07	1.36
					NGR			6.35	10.07	7.9	189.67	1.43	0.83	70.45	20.1	9.45	1.28
					CHA			6.67	7.93	12.97	227.33	3.21	1.86	66.11	22.1	11.79	1.24
					RIP			7.43	21.35	23.1	378	3.48	2.02	79.47	15.43	5.09	1.07
					HLC			7.09	18.69	39.53	439	4.22	2.45	75.5	17.07	7.43	1.07
					OWL			6.89	15.39	36.03	396	4.82	2.79	71.45	20.43	8.12	1.09
Kruskal-Wallis results for comparisons between soil bulk density (BD) groups					Soil BD			pH	N	P	K	OM	OC	Sand	Silt	Clay	BD
					Higher			6.34	7.67	9.38	180.67	2.22	1.29	68.03	20.53	11.44	1.29
					Lower			7.13	18.48	32.89	404.33	4.17	2.42	75.47	17.64	6.88	1.07
					X2			10.4	7.74	12.17	9.83	8.24	8.24	7.05	3.57	8.53	11.59
					p-value			0.0013	0.0054	0.0005	0.0017	0.0041	0.0041	0.0079	0.0589	0.0035	0.0007
1 Soil BD: Soil BD: Higher Soil Bulk Density (Higher), Lower Soil Bulk Density (Lower).
2 Soil physical parameters: Methods used for physicochemical analysis of soils can be found in the UC Davis Analytical Laboratory website (https://anlab.ucdavis.edu/methods-of-analysis).
	pH	U.S. Salinity Laboratory Staff. 1954. pH reading of saturated soil paste. p. 102. In: L. A. Richards (ed.) Diagnosis and improvement of saline and alkali soils. USDA Agricultural Handbook 60. U.S. Government Printing Office, Washington, D.C.
	Nitrogen (N)	Hofer, S. 2003. Determination of Ammonia (Salicylate) in 2M KCl soil extracts by Flow Injection Analysis. QuikChem Method 12-107-06-2-A. Lachat Instruments, Loveland, CO.
		Keeney, D. R. and Nelson, D. W. 1982. Nitrogen-inorganic forms. pp. 643-698. In: A. L. Page (ed.) Methods of soil analysis: Part 2. Chemical and microbiological properties. ASA Monograph Number 9.
		Knepel, K. 2003. Determination of Nitrate in 2M KCl soil extracts by Flow Injection Analysis.QuikChem Method 12-107-04-1-B. Lachat Instruments, Loveland, CO.
	Phosphorus (P)	Olsen, S. R. and Sommers, L. E. 1982. Phosphorus. pp. 403-430. In: A. L. Page, et al. (eds.) Methods of soil analysis: Part 2. Chemical and microbiological properties. Agron. Mongr. 9. 2nd ed. ASA and SSSA, Madison, WI.
		Prokopy, W. R. 1995. Phosphorus in 0.5 M sodium bicarbonate soil extracts. QuikChem Method 12-115-01-1-B. Lachat Instruments, Milwaukee, WI.
	Potassium (K)	Western Region Method S – 5.10, Exchangeable Potassium, Calcium, Magnesium, and Sodium (Ammonium Acetate Method); Soil, Plant and Water Reference Methods for the Western Region, WREP-125, 4th Edition, 2013
		Thomas, G. W. 1982. Exchangeable cations. pp 159-165. In: A.L. Page et al. (ed.) Methods of soil analysis: Part 2. Chemical and microbiological properties. ASA Monograph Number 9.
	Organic matter (OM) &	Western Region Method S - 9.20, Soil Organic Matter – Loss On Ignition Method. Soil, Plant and Water Reference Methods for the Western Region – 4th Edition, Miller, R. O., Gavlak, R. and Horneck, D., 2013, pp. 77-78.
	Organic carbon (OC)
	Soil texture (Sand%,	Sheldrick, B. H. and Wang, C. 1993. Particle-size Distribution. pp. 499-511. In: Carter, M. R. (ed), Soil Sampling and Methods of Analysis, Canadian Society of Soil Science, Lewis Publishers, Ann Arbor, MI.
	Silt%, and Clay%)
	Bulk Density (BD)	Blake, G. R. and Hartge, K. H. 1986. Bulk density. p. 363-375. In: A. Klute et al. (ed.) Methods of soil analysis: Part 1: Physical and Mineralogical Methods. Monograph Number 9 (Second Edition). ASA, Madison, WI.

## Sheet: Table S2
Table S2. Taxonomy of nematode specimens retrieved from soil samples at Shipley-Skinner Reserve and used in nematode-associated microbiome studies. Blank samples were included throughout the DNA extraction process to account for potential contaminants (highlighted in bold).
Sample	MV1	Sanger2	Phylum	Class	Order	Family	Genus	FG3	CP4	Sample	Habitat5	Soil BD6
Nem.1	Yes	Yes	Nematoda	Chromadorea	Rhabditida	Aphelenchoididae	Aphelenchoides	F	2	16	CHA	Higher
Nem.2	Yes	Yes	Nematoda	Chromadorea	Rhabditida	Cephalobidae	Acrobeles	B	2	16	CHA	Higher
Nem.3	Yes	Yes	Nematoda	Chromadorea	Plectida	Plectidae	Tylocephalus	B	2	16	CHA	Higher
Nem.4	Yes	Yes	Nematoda	Chromadorea	Monhysterida	Monhysteridae	Geomonhystera	B	2	16	CHA	Higher
Nem.5	Yes	No	Nematoda	Chromadorea	Rhabditida	Aphelenchoididae	Aphelenchoides	F	2	16	CHA	Higher
Nem.6	Yes	Yes	Nematoda	Chromadorea	Rhabditida	Cephalobidae	Acrobeloides	B	2	16	CHA	Higher
Nem.7	Yes	No	Nematoda	Chromadorea	Tylenchida	Meloidogynidae	Meloidogyne	H	P-p3	16	CHA	Higher
Nem.8	Yes	Yes	Nematoda	Chromadorea	Rhabditida	Cephalobidae	Acrobeles	B	2	16	CHA	Higher
Nem.9	Yes	Yes	Nematoda	Chromadorea	Rhabditida	Rhabditidae	Mesorhabditis	B	1	16	CHA	Higher
Nem.10	Yes	Yes	Nematoda	Chromadorea	Plectida	Plectidae	Plectus	B	2	16	CHA	Higher
Nem.11	Yes	Yes	Nematoda	Chromadorea	Rhabditida	Cephalobidae	Cervidellus	B	2	16	CHA	Higher
Nem.12	Yes	No	Nematoda	Chromadorea	Rhabditida	Cephalobidae	Acrobeloides	B	2	16	CHA	Higher
Nem.13	Yes	Yes	Nematoda	Enoplea	Dorylaimida	Aporcelaimidae	Aporcelaimellus	O	5	16	CHA	Higher
Nem.14	Yes	Yes	Nematoda	Chromadorea	Rhabditida	Cephalobidae	Acrobeles	B	2	16	CHA	Higher
Nem.15	Yes	Yes	Nematoda	Chromadorea	Rhabditida	Aphelenchidae	Aphelenchus	F	2	16	CHA	Higher
Nem.16	Yes	Yes	Nematoda	Chromadorea	Rhabditida	Cephalobidae	Acrobeloides	B	2	16	CHA	Higher
Nem.17	Yes	Yes	Nematoda	Chromadorea	Plectida	Plectidae	Plectus	B	2	16	CHA	Higher
Nem.18	Yes	No	Nematoda	Chromadorea	Rhabditida	Cephalobidae	Acrobeloides	B	2	16	CHA	Higher
Nem.19	Yes	No	Nematoda	Enoplea	Dorylaimida	Aporcelaimidae	Aporcelaimellus	O	5	16	CHA	Higher
Nem.20	Yes	No	Nematoda	Chromadorea	Rhabditida	Cephalobidae	Acrobeloides	B	2	16	CHA	Higher
Nem.21	Yes	No	Nematoda	Chromadorea	Rhabditida	Aphelenchoididae	Aphelenchoides	F	2	16	CHA	Higher
Nem.22	Yes	No	Nematoda	Chromadorea	Rhabditida	Cephalobidae	Cervidellus	B	2	16	CHA	Higher
Nem.23	Yes	No	Nematoda	Chromadorea	Rhabditida	Aphelenchoididae	Aphelenchoides	F	2	16	CHA	Higher
Nem.24	Yes	No	Nematoda	Chromadorea	Rhabditida	Rhabditidae	Mesorhabditis	B	1	16	CHA	Higher
Nem.25	Yes	No	Nematoda	Chromadorea	Rhabditida	Rhabditidae	Mesorhabditis	B	1	16	CHA	Higher
Nem.26	Yes	No	Nematoda	Enoplea	Dorylaimida	Nygolaimidae	Nygolaimus	O	5	16	CHA	Higher
Nem.27	Yes	Yes	Nematoda	Chromadorea	Rhabditida	Cephalobidae	Cervidellus	B	2	16	CHA	Higher
Nem.28	Yes	No	Nematoda	Chromadorea	Rhabditida	Aphelenchoididae	Aphelenchoides	F	2	16	CHA	Higher
Nem.29	Yes	No	Nematoda	Chromadorea	Rhabditida	Cephalobidae	Acrobeloides	B	2	16	CHA	Higher
Nem.30	Yes	No	Nematoda	Enoplea	Dorylaimida	Aporcelaimidae	Aporcelaimellus	O	5	16	CHA	Higher
Nem.31	Yes	No	Nematoda	Enoplea	Dorylaimida	Aporcelaimidae	Aporcelaimellus	O	5	8	HLC	Lower
Nem.32	Yes	No	Nematoda	Chromadorea	Rhabditida	Aphelenchidae	Aphelenchus	F	2	8	HLC	Lower
Nem.33	Yes	No	Nematoda	Enoplea	Dorylaimida	Aporcelaimidae	Aporcelaimellus	O	5	8	HLC	Lower
Nem.34	Yes	No	Nematoda	Chromadorea	Rhabditida	Cephalobidae	Acrobeloides	B	2	8	HLC	Lower
Nem.35	Yes	No	Nematoda	Chromadorea	Rhabditida	Panagrolaimidae	Panagrolaimus	B	1	8	HLC	Lower
Nem.36	Yes	No	Nematoda	Chromadorea	Rhabditida	Cephalobidae	Acrobeloides	B	2	8	HLC	Lower
Nem.37	Yes	No	Nematoda	Chromadorea	Rhabditida	Cephalobidae	Acrobeles	B	2	8	HLC	Lower
Nem.38	Yes	No	Nematoda	Chromadorea	Rhabditida	Aphelenchidae	Aphelenchus	F	2	8	HLC	Lower
Nem.39	Yes	No	Nematoda	Chromadorea	Rhabditida	Cephalobidae	Cervidellus	B	2	8	HLC	Lower
Nem.40	Yes	Yes	Nematoda	Chromadorea	Rhabditida	Aphelenchoididae	Aphelenchoides	F	2	8	HLC	Lower
Nem.41	Yes	Yes	Nematoda	Enoplea	Dorylaimida	Aporcelaimidae	Aporcelaimellus	O	5	8	HLC	Lower
Nem.42	Yes	No	Nematoda	Chromadorea	Rhabditida	Aphelenchidae	Aphelenchus	F	2	8	HLC	Lower
Nem.43	Yes	No	Nematoda	Chromadorea	Rhabditida	Aphelenchidae	Aphelenchus	F	2	8	HLC	Lower
Nem.44	Yes	No	Nematoda	Chromadorea	Rhabditida	Aphelenchoididae	Aphelenchoides	F	2	8	HLC	Lower
Nem.45	Yes	No	Nematoda	Chromadorea	Rhabditida	Panagrolaimidae	Panagrolaimus	B	1	8	HLC	Lower
Nem.46	Yes	No	Nematoda	Chromadorea	Rhabditida	Panagrolaimidae	Panagrolaimus	B	1	8	HLC	Lower
Nem.47	Yes	No	Nematoda	Chromadorea	Rhabditida	Aphelenchoididae	Aphelenchoides	F	2	8	HLC	Lower
Nem.48	Yes	No	Nematoda	Chromadorea	Rhabditida	Cephalobidae	Acrobeles	B	2	8	HLC	Lower
Nem.49	Yes	No	Nematoda	Chromadorea	Rhabditida	Cephalobidae	Acrobeloides	B	2	8	HLC	Lower
Nem.50	Yes	No	Nematoda	Chromadorea	Rhabditida	Panagrolaimidae	Panagrolaimus	B	1	8	HLC	Lower
Nem.51	Yes	No	Nematoda	Enoplea	Dorylaimida	Aporcelaimidae	Aporcelaimellus	O	5	8	HLC	Lower
Nem.52	Yes	No	Nematoda	Chromadorea	Rhabditida	Aphelenchoididae	Aphelenchoides	F	2	8	HLC	Lower
Nem.53	Yes	No	Nematoda	Chromadorea	Rhabditida	Aphelenchidae	Aphelenchus	F	2	8	HLC	Lower
Nem.54	Yes	Yes	Nematoda	Enoplea	Dorylaimida	Qudsianematidae	Crassolabium	O	4	8	HLC	Lower
Nem.55	Yes	Yes	Nematoda	Chromadorea	Rhabditida	Cephalobidae	Acrobeloides	B	2	8	HLC	Lower
Nem.56	Yes	No	Nematoda	Chromadorea	Rhabditida	Panagrolaimidae	Panagrolaimus	B	1	8	HLC	Lower
Nem.57	Yes	Yes	Nematoda	Chromadorea	Rhabditida	Aphelenchidae	Aphelenchus	F	2	8	HLC	Lower
Nem.58	Yes	Yes	Nematoda	Chromadorea	Rhabditida	Cephalobidae	Acrobeles	B	2	8	HLC	Lower
Nem.59	Yes	No	Nematoda	Chromadorea	Rhabditida	Aphelenchoididae	Aphelenchoides	F	2	8	HLC	Lower
Nem.60	No	Yes	Nematoda	Chromadorea	Rhabditida	Panagrolaimidae	Panagrolaimus	B	1	8	HLC	Lower
Nem.61	Yes	No	Nematoda	Chromadorea	Rhabditida	Cephalobidae	Acrobeles	B	2	12	OWL	Lower
Nem.62	Yes	No	Nematoda	Chromadorea	Rhabditida	Cephalobidae	Acrobeles	B	2	12	OWL	Lower
Nem.63	Yes	No	Nematoda	Chromadorea	Rhabditida	Aphelenchidae	Aphelenchus	F	2	12	OWL	Lower
Nem.64	Yes	No	Nematoda	Chromadorea	Rhabditida	Cephalobidae	Acrobeles	B	2	12	OWL	Lower
Nem.65	Yes	Yes	Nematoda	Enoplea	Dorylaimida	Qudsianematidae	Crassolabium	O	4	12	OWL	Lower
Nem.66	Yes	Yes	Nematoda	Chromadorea	Rhabditida	Anguinidae	Ditylenchus	F	2	12	OWL	Lower
Nem.67	Yes	No	Nematoda	Enoplea	Dorylaimida	Aporcelaimidae	Aporcelaimellus	O	5	12	OWL	Lower
Nem.68	Yes	No	Nematoda	Chromadorea	Tylenchida	Dolichodoridae	Tylenchorhynchus	H	P-p3	12	OWL	Lower
Nem.69	Yes	No	Nematoda	Chromadorea	Rhabditida	Cephalobidae	Acrobeles	B	2	12	OWL	Lower
Nem.70	Yes	No	Nematoda	Chromadorea	Rhabditida	Cephalobidae	Acrobeles	B	2	12	OWL	Lower
Nem.71	Yes	No	Nematoda	Chromadorea	Rhabditida	Cephalobidae	Acrobeles	B	2	12	OWL	Lower
Nem.72	Yes	No	Nematoda	Chromadorea	Rhabditida	Cephalobidae	Acrobeles	B	2	12	OWL	Lower
Nem.73	Yes	No	Nematoda	Chromadorea	Rhabditida	Dolichodoridae	Merlinius	H	P-p3	12	OWL	Lower
Nem.74	Yes	No	Nematoda	Chromadorea	Rhabditida	Dolichodoridae	Tylenchorhynchus	H	P-p3	12	OWL	Lower
Nem.75	Yes	Yes	Nematoda	Chromadorea	Rhabditida	Cephalobidae	Acrobeles	B	2	12	OWL	Lower
Nem.76	Yes	No	Nematoda	Enoplea	Dorylaimida	Aporcelaimidae	Aporcelaimellus	O	5	12	OWL	Lower
Nem.77	Yes	No	Nematoda	Chromadorea	Rhabditida	Aphelenchidae	Aphelenchus	F	2	12	OWL	Lower
Nem.78	Yes	No	Nematoda	Chromadorea	Rhabditida	Dolichodoridae	Merlinius	H	P-p3	12	OWL	Lower
Nem.79	Yes	No	Nematoda	Chromadorea	Rhabditida	Aphelenchidae	Aphelenchus	F	2	12	OWL	Lower
Nem.80	Yes	No	Nematoda	Chromadorea	Rhabditida	Cephalobidae	Acrobeles	B	2	12	OWL	Lower
Nem.81	Yes	No	Nematoda	Chromadorea	Rhabditida	Cephalobidae	Acrobeles	B	2	12	OWL	Lower
Nem.82	Yes	No	Nematoda	Chromadorea	Rhabditida	Rhabditidae	Mesorhabditis	B	1	12	OWL	Lower
Nem.83	blank	blank	blank	blank	blank	blank	blank	blank	blank	blank	blank	blank
Nem.84	blank	blank	blank	blank	blank	blank	blank	blank	blank	blank	blank	blank
Nem.85	Yes	No	Nematoda	Enoplea	Dorylaimida	Aporcelaimidae	Aporcelaimellus	O	5	12	OWL	Lower
Nem.86	Yes	No	Nematoda	Chromadorea	Rhabditida	Cephalobidae	Acrobeles	B	2	12	OWL	Lower
Nem.87	Yes	No	Nematoda	Chromadorea	Rhabditida	Dolichodoridae	Merlinius	H	P-p3	12	OWL	Lower
Nem.88	Yes	No	Nematoda	Chromadorea	Rhabditida	Cephalobidae	Acrobeles	B	2	12	OWL	Lower
Nem.89	Yes	No	Nematoda	Chromadorea	Rhabditida	Dolichodoridae	Merlinius	H	P-p3	12	OWL	Lower
Nem.90	Yes	No	Nematoda	Chromadorea	Rhabditida	Cephalobidae	Acrobeles	B	2	12	OWL	Lower
Nem.91	Yes	No	Nematoda	Chromadorea	Rhabditida	Anguinidae	Ditylenchus	F	2	12	OWL	Lower
Nem.92	No	No	Nematoda	Chromadorea	Rhabditida	Cephalobidae	Acrobeles	B	2	12	OWL	Lower
Nem.93	Yes	No	Nematoda	Enoplea	Dorylaimida	Aporcelaimidae	Aporcelaimellus	O	5	2	CSS	Higher
Nem.94	Yes	No	Nematoda	Chromadorea	Rhabditida	Cephalobidae	Acrobeloides	B	2	2	CSS	Higher
Nem.95	Yes	No	Nematoda	Chromadorea	Rhabditida	Tylenchidae	Filenchus	F	2	2	CSS	Higher
Nem.96	Yes	Yes	Nematoda	Enoplea	Dorylaimida	Aporcelaimidae	Aporcella	O	5	2	CSS	Higher
Nem.97	Yes	No	Nematoda	Enoplea	Dorylaimida	Aporcelaimidae	Aporcelaimellus	O	5	2	CSS	Higher
Nem.98	Yes	No	Nematoda	Chromadorea	Rhabditida	Cephalobidae	Chiloplacus	B	2	2	CSS	Higher
Nem.99	Yes	No	Nematoda	Chromadorea	Rhabditida	Aphelenchoididae	Aphelenchoides	F	2	2	CSS	Higher
Nem.100	Yes	No	Nematoda	Enoplea	Dorylaimida	Aporcelaimidae	Aporcelaimellus	O	5	2	CSS	Higher
Nem.101	Yes	No	Nematoda	Chromadorea	Rhabditida	Aphelenchidae	Aphelenchus	F	2	2	CSS	Higher
Nem.102	Yes	No	Nematoda	Chromadorea	Rhabditida	Cephalobidae	Acrobeloides	B	2	2	CSS	Higher
Nem.103	Yes	No	Nematoda	Chromadorea	Rhabditida	Cephalobidae	Chiloplacus	B	2	2	CSS	Higher
Nem.104	Yes	No	Nematoda	Chromadorea	Rhabditida	Aphelenchidae	Aphelenchus	F	2	2	CSS	Higher
Nem.105	Yes	No	Nematoda	Chromadorea	Plectida	Plectidae	Plectus	B	2	2	CSS	Higher
Nem.106	Yes	No	Nematoda	Chromadorea	Rhabditida	Cephalobidae	Acrobeloides	B	2	2	CSS	Higher
Nem.107	Yes	No	Nematoda	Chromadorea	Rhabditida	Aphelenchidae	Aphelenchus	F	2	2	CSS	Higher
Nem.108	Yes	No	Nematoda	Chromadorea	Rhabditida	Tylenchidae	Filenchus	F	2	2	CSS	Higher
Nem.109	Yes	No	Nematoda	Chromadorea	Rhabditida	Cephalobidae	Acrobeloides	B	2	2	CSS	Higher
Nem.110	Yes	Yes	Nematoda	Chromadorea	Rhabditida	Tylenchidae	Atetylenchus	H	P-p2	2	CSS	Higher
Nem.111	Yes	No	Nematoda	Enoplea	Dorylaimida	Aporcelaimidae	Aporcelaimellus	O	5	2	CSS	Higher
Nem.112	Yes	No	Nematoda	Enoplea	Dorylaimida	Aporcelaimidae	Aporcelaimellus	O	5	2	CSS	Higher
Nem.113	Yes	No	Nematoda	Chromadorea	Rhabditida	Cephalobidae	Acrobeloides	B	2	2	CSS	Higher
Nem.114	Yes	Yes	Nematoda	Chromadorea	Rhabditida	Cephalobidae	Chiloplacus	B	2	2	CSS	Higher
Nem.115	Yes	No	Nematoda	Chromadorea	Rhabditida	Cephalobidae	Chiloplacus	B	2	2	CSS	Higher
Nem.116	Yes	No	Nematoda	Chromadorea	Rhabditida	Cephalobidae	Acrobeloides	B	2	2	CSS	Higher
Nem.117	Yes	Yes	Nematoda	Chromadorea	Rhabditida	Aphelenchidae	Aphelenchus	F	2	2	CSS	Higher
Nem.118	Yes	Yes	Nematoda	Chromadorea	Rhabditida	Cephalobidae	Chiloplacus	B	2	2	CSS	Higher
Nem.119	Yes	No	Nematoda	Chromadorea	Rhabditida	Aphelenchidae	Aphelenchus	F	2	2	CSS	Higher
Nem.120	Yes	Yes	Nematoda	Chromadorea	Rhabditida	Cephalobidae	Stegelletina	B	2	2	CSS	Higher
Nem.121	Yes	No	Nematoda	Chromadorea	Rhabditida	Cephalobidae	Acrobeloides	B	2	2	CSS	Higher
Nem.122	Yes	No	Nematoda	Chromadorea	Plectida	Plectidae	Plectus	B	2	2	CSS	Higher
Nem.123	blank	blank	blank	blank	blank	blank	blank	blank	blank	blank	blank	blank
Nem.124	blank	blank	blank	blank	blank	blank	blank	blank	blank	blank	blank	blank
Nem.125	Yes	Yes	Nematoda	Enoplea	Dorylaimida	Qudsianematidae	Crassolabium	O	4	5	RIP	Lower
Nem.126	Yes	No	Nematoda	Enoplea	Dorylaimida	Qudsianematidae	Microdorylaimus	O	4	5	RIP	Lower
Nem.127	Yes	Yes	Nematoda	Chromadorea	Rhabditida	Cephalobidae	Acrobeles	B	2	5	RIP	Lower
Nem.128	Yes	No	Nematoda	Chromadorea	Rhabditida	Cephalobidae	Acrobeles	B	2	5	RIP	Lower
Nem.129	Yes	No	Nematoda	Chromadorea	Rhabditida	Cephalobidae	Acrobeles	B	2	5	RIP	Lower
Nem.130	Yes	No	Nematoda	Chromadorea	Rhabditida	Aphelenchoididae	Anomyctus	F	2	5	RIP	Lower
Nem.131	Yes	No	Nematoda	Chromadorea	Rhabditida	Cephalobidae	Acrobeles	B	2	5	RIP	Lower
Nem.132	Yes	No	Nematoda	Chromadorea	Rhabditida	Panagrolaimidae	Panagrolaimus	B	1	5	RIP	Lower
Nem.133	Yes	No	Nematoda	Chromadorea	Rhabditida	Panagrolaimidae	Panagrolaimus	B	1	5	RIP	Lower
Nem.134	Yes	No	Nematoda	Chromadorea	Rhabditida	Panagrolaimidae	Panagrolaimus	B	1	5	RIP	Lower
Nem.135	Yes	No	Nematoda	Enoplea	Dorylaimida	Belondiridae	Axonchium	H	P-p5	5	RIP	Lower
Nem.136	Yes	No	Nematoda	Chromadorea	Rhabditida	Panagrolaimidae	Panagrolaimus	B	1	5	RIP	Lower
Nem.137	Yes	No	Nematoda	Chromadorea	Rhabditida	Dolichodoridae	Merlinius	H	P-p3	5	RIP	Lower
Nem.138	Yes	No	Nematoda	Chromadorea	Rhabditida	Panagrolaimidae	Panagrolaimus	B	1	5	RIP	Lower
Nem.139	Yes	No	Nematoda	Chromadorea	Plectida	Plectidae	Plectus	B	2	5	RIP	Lower
Nem.140	Yes	No	Nematoda	Chromadorea	Rhabditida	Cephalobidae	Acrobeles	B	2	5	RIP	Lower
Nem.141	Yes	No	Nematoda	Chromadorea	Rhabditida	Panagrolaimidae	Panagrolaimus	B	1	5	RIP	Lower
Nem.142	Yes	No	Nematoda	Chromadorea	Rhabditida	Cephalobidae	Acrobeloides	B	2	5	RIP	Lower
Nem.143	Yes	No	Nematoda	Chromadorea	Rhabditida	Panagrolaimidae	Panagrolaimus	B	1	5	RIP	Lower
Nem.144	Yes	No	Nematoda	Chromadorea	Rhabditida	Cephalobidae	Acrobeles	B	2	5	RIP	Lower
Nem.145	Yes	No	Nematoda	Chromadorea	Rhabditida	Cephalobidae	Acrobeloides	B	2	5	RIP	Lower
Nem.146	Yes	No	Nematoda	Chromadorea	Rhabditida	Cephalobidae	Acrobeloides	B	2	5	RIP	Lower
Nem.147	Yes	No	Nematoda	Chromadorea	Rhabditida	Panagrolaimidae	Panagrolaimus	B	1	5	RIP	Lower
Nem.148	Yes	Yes	Nematoda	Chromadorea	Rhabditida	Aphelenchidae	Paraphelenchus	F	2	5	RIP	Lower
Nem.149	Yes	No	Nematoda	Chromadorea	Rhabditida	Panagrolaimidae	Panagrolaimus	B	1	5	RIP	Lower
Nem.150	Yes	No	Nematoda	Chromadorea	Rhabditida	Panagrolaimidae	Panagrolaimus	B	1	5	RIP	Lower
Nem.151	Yes	No	Nematoda	Chromadorea	Rhabditida	Aphelenchidae	Paraphelenchus	F	2	5	RIP	Lower
Nem.152	Yes	No	Nematoda	Chromadorea	Rhabditida	Cephalobidae	Acrobeles	B	2	5	RIP	Lower
Nem.153	Yes	No	Nematoda	Chromadorea	Rhabditida	Tylenchidae	Filenchus	F	2	5	RIP	Lower
Nem.154	Yes	No	Nematoda	Chromadorea	Rhabditida	Panagrolaimidae	Panagrolaimus	B	1	5	RIP	Lower
Nem.155	blank	blank	blank	blank	blank	blank	blank	blank	blank	blank	blank	blank
Nem.156	blank	blank	blank	blank	blank	blank	blank	blank	blank	blank	blank	blank
Nem.157	Yes	No	Nematoda	Chromadorea	Rhabditida	Aphelenchidae	Aphelenchus	F	2	14	NGR	Higher
Nem.158	Yes	No	Nematoda	Chromadorea	Tylenchida	Tylenchidae	Tylenchus	H	P-p2	14	NGR	Higher
Nem.159	Yes	No	Nematoda	Chromadorea	Rhabditida	Aphelenchidae	Aphelenchus	F	2	14	NGR	Higher
Nem.160	Yes	No	Nematoda	Chromadorea	Rhabditida	Tylenchidae	Tylenchus	H	P-p2	14	NGR	Higher
Nem.161	Yes	No	Nematoda	Chromadorea	Tylenchida	Tylenchidae	Tylenchus	H	P-p2	14	NGR	Higher
Nem.162	Yes	No	Nematoda	Chromadorea	Rhabditida	Cephalobidae	Acrobeles	B	2	14	NGR	Higher
Nem.163	Yes	No	Nematoda	Chromadorea	Tylenchida	Tylenchidae	Tylenchus	H	P-p2	14	NGR	Higher
Nem.164	Yes	No	Nematoda	Chromadorea	Rhabditida	Cephalobidae	Acrobeloides	B	2	14	NGR	Higher
Nem.165	Yes	No	Nematoda	Chromadorea	Tylenchida	Tylenchidae	Tylenchus	H	P-p2	14	NGR	Higher
Nem.166	Yes	Yes	Nematoda	Enoplea	Dorylaimida	Aporcelaimidae	Aporcella	O	5	14	NGR	Higher
Nem.167	Yes	No	Nematoda	Chromadorea	Tylenchida	Tylenchidae	Tylenchus	H	P-p2	14	NGR	Higher
Nem.168	Yes	No	Nematoda	Enoplea	Dorylaimida	Aporcelaimidae	Aporcelaimellus	O	5	14	NGR	Higher
Nem.169	Yes	No	Nematoda	Enoplea	Dorylaimida	Aporcelaimidae	Aporcelaimellus	O	5	14	NGR	Higher
Nem.170	Yes	No	Nematoda	Chromadorea	Tylenchida	Tylenchidae	Tylenchus	H	P-p2	14	NGR	Higher
Nem.171	Yes	No	Nematoda	Chromadorea	Rhabditida	Aphelenchidae	Aphelenchus	F	2	14	NGR	Higher
Nem.172	Yes	No	Nematoda	Chromadorea	Rhabditida	Cephalobidae	Acrobeloides	B	2	14	NGR	Higher
Nem.173	Yes	No	Nematoda	Chromadorea	Rhabditida	Aphelenchidae	Aphelenchus	F	2	14	NGR	Higher
Nem.174	Yes	No	Nematoda	Chromadorea	Rhabditida	Cephalobidae	Acrobeloides	B	2	14	NGR	Higher
Nem.175	Yes	No	Nematoda	Chromadorea	Tylenchida	Tylenchidae	Tylenchus	H	P-p2	14	NGR	Higher
Nem.176	Yes	Yes	Nematoda	Chromadorea	Rhabditida	Cephalobidae	Cervidellus	B	2	14	NGR	Higher
Nem.177	Yes	No	Nematoda	Chromadorea	Rhabditida	Aphelenchidae	Aphelenchus	F	2	14	NGR	Higher
Nem.178	Yes	No	Nematoda	Chromadorea	Rhabditida	Anguinidae	Ditylenchus	F	2	14	NGR	Higher
Nem.179	Yes	No	Nematoda	Enoplea	Dorylaimida	Aporcelaimidae	Aporcelaimellus	O	5	14	NGR	Higher
Nem.180	Yes	No	Nematoda	Chromadorea	Tylenchida	Tylenchidae	Tylenchus	H	P-p2	14	NGR	Higher
Nem.181	Yes	No	Nematoda	Chromadorea	Tylenchida	Tylenchidae	Tylenchus	H	P-p2	14	NGR	Higher
Nem.182	Yes	No	Nematoda	Chromadorea	Rhabditida	Rhabditidae	Mesorhabditis	B	1	14	NGR	Higher
Nem.183	Yes	No	Nematoda	Chromadorea	Rhabditida	Dolichodoridae	Merlinius	H	P-p3	14	NGR	Higher
Nem.184	No	No	Nematoda	Chromadorea	Rhabditida	Cephalobidae	Acrobeloides	B	2	14	NGR	Higher
Nem.185	No	No	Nematoda	Chromadorea	Rhabditida	Aphelenchidae	Aphelenchus	F	2	14	NGR	Higher
Nem.186	No	No	Nematoda	Chromadorea	Rhabditida	Dolichodoridae	Tylenchorhynchus	H	P-p3	14	NGR	Higher
Nem.187	blank	blank	blank	blank	blank	blank	blank	blank	blank	blank	blank	blank
Nem.188	blank	blank	blank	blank	blank	blank	blank	blank	blank	blank	blank	blank
Nem.189	Yes	No	Nematoda	Chromadorea	Rhabditida	Aphelenchidae	Aphelenchus	F	2	3	CSS	Higher
Nem.190	Yes	No	Nematoda	Chromadorea	Rhabditida	Tylenchidae	Coslenchus	H	P-p2	3	CSS	Higher
Nem.191	Yes	No	Nematoda	Chromadorea	Rhabditida	Cephalobidae	Acrobeloides	B	2	3	CSS	Higher
Nem.192	Yes	No	Nematoda	Chromadorea	Rhabditida	Cephalobidae	Acrobeloides	B	2	3	CSS	Higher
Nem.193	Yes	No	Nematoda	Chromadorea	Rhabditida	Aphelenchoididae	Aphelenchoides	F	2	3	CSS	Higher
Nem.194	Yes	No	Nematoda	Chromadorea	Rhabditida	Aphelenchidae	Aphelenchus	F	2	3	CSS	Higher
Nem.195	Yes	Yes	Nematoda	Chromadorea	Rhabditida	Cephalobidae	Acrobeloides	B	2	3	CSS	Higher
Nem.196	Yes	No	Nematoda	Enoplea	Dorylaimida	Aporcelaimidae	Aporcelaimellus	O	5	3	CSS	Higher
Nem.197	Yes	No	Nematoda	Chromadorea	Rhabditida	Aphelenchoididae	Aphelenchoides	F	2	3	CSS	Higher
Nem.198	Yes	No	Nematoda	Chromadorea	Rhabditida	Aphelenchidae	Aphelenchus	F	2	3	CSS	Higher
Nem.199	Yes	No	Nematoda	Chromadorea	Rhabditida	Cephalobidae	Acrobeloides	B	2	3	CSS	Higher
Nem.200	Yes	No	Nematoda	Chromadorea	Rhabditida	Aphelenchidae	Aphelenchus	F	2	3	CSS	Higher
Nem.201	Yes	No	Nematoda	Chromadorea	Rhabditida	Aphelenchidae	Aphelenchus	F	2	3	CSS	Higher
Nem.202	Yes	No	Nematoda	Chromadorea	Rhabditida	Aphelenchidae	Aphelenchus	F	2	3	CSS	Higher
Nem.203	Yes	No	Nematoda	Chromadorea	Rhabditida	Aphelenchoididae	Aphelenchoides	F	2	3	CSS	Higher
Nem.204	Yes	No	Nematoda	Chromadorea	Rhabditida	Cephalobidae	Acrobeles	B	2	3	CSS	Higher
Nem.205	Yes	No	Nematoda	Chromadorea	Rhabditida	Aphelenchoididae	Aphelenchoides	F	2	3	CSS	Higher
Nem.206	Yes	No	Nematoda	Chromadorea	Rhabditida	Cephalobidae	Acrobeloides	B	2	3	CSS	Higher
Nem.207	Yes	No	Nematoda	Chromadorea	Plectida	Plectidae	Plectus	B	2	3	CSS	Higher
Nem.208	Yes	No	Nematoda	Chromadorea	Rhabditida	Aphelenchidae	Aphelenchus	F	2	3	CSS	Higher
Nem.209	Yes	No	Nematoda	Chromadorea	Rhabditida	Aphelenchidae	Aphelenchus	F	2	3	CSS	Higher
Nem.210	Yes	No	Nematoda	Chromadorea	Rhabditida	Cephalobidae	Acrobeloides	B	2	3	CSS	Higher
Nem.211	Yes	No	Nematoda	Chromadorea	Rhabditida	Tylenchidae	Malenchus	H	P-p2	3	CSS	Higher
Nem.212	Yes	Yes	Nematoda	Enoplea	Enoplida	Trischistomatidae	Tripylina	P	3	3	CSS	Higher
Nem.213	Yes	Yes	Nematoda	Chromadorea	Rhabditida	Anguinidae	Ditylenchus	F	2	3	CSS	Higher
Nem.214	Yes	No	Nematoda	Chromadorea	Rhabditida	Cephalobidae	Acrobeloides	B	2	3	CSS	Higher
Nem.215	Yes	Yes	Nematoda	Chromadorea	Rhabditida	Cephalobidae	Chiloplacus	B	2	2	CSS	Higher
Nem.216	Yes	No	Nematoda	Chromadorea	Rhabditida	Aphelenchidae	Aphelenchus	F	2	3	CSS	Higher
Nem.217	Yes	No	Nematoda	Chromadorea	Rhabditida	Cephalobidae	Stegelletina	B	2	3	CSS	Higher
Nem.218	Yes	No	Nematoda	Chromadorea	Rhabditida	Aphelenchoididae	Aphelenchoides	F	2	3	CSS	Higher
Nem.219	blank	blank	blank	blank	blank	blank	blank	blank	blank	blank	blank	blank
Nem.220	blank	blank	blank	blank	blank	blank	blank	blank	blank	blank	blank	blank
Nem.221	Yes	No	Nematoda	Chromadorea	Rhabditida	Aphelenchoididae	Aphelenchoides	F	2	7	HLC	Lower
Nem.222	Yes	No	Nematoda	Chromadorea	Plectida	Plectidae	Tylocephalus	B	2	7	HLC	Lower
Nem.223	Yes	No	Nematoda	Enoplea	Dorylaimida	Aporcelaimidae	Aporcelaimellus	O	5	7	HLC	Lower
Nem.224	Yes	Yes	Nematoda	Chromadorea	Rhabditida	Dolichodoridae	Tylenchorhynchus	H	P-p3	7	HLC	Lower
Nem.225	Yes	No	Nematoda	Chromadorea	Rhabditida	Panagrolaimidae	Panagrolaimus	B	1	7	HLC	Lower
Nem.226	Yes	No	Nematoda	Chromadorea	Rhabditida	Aphelenchoididae	Aphelenchoides	F	2	7	HLC	Lower
Nem.227	Yes	Yes	Nematoda	Chromadorea	Rhabditida	Cephalobidae	Cervidellus	B	2	7	HLC	Lower
Nem.228	Yes	Yes	Nematoda	Chromadorea	Rhabditida	Cephalobidae	Acrobeloides	B	2	7	HLC	Lower
Nem.229	Yes	Yes	Nematoda	Chromadorea	Rhabditida	Cephalobidae	Cervidellus	B	2	7	HLC	Lower
Nem.230	Yes	No	Nematoda	Chromadorea	Rhabditida	Panagrolaimidae	Panagrolaimus	B	1	7	HLC	Lower
Nem.231	Yes	No	Nematoda	Chromadorea	Plectida	Plectidae	Tylocephalus	B	2	7	HLC	Lower
Nem.232	Yes	No	Nematoda	Chromadorea	Plectida	Plectidae	Tylocephalus	B	2	7	HLC	Lower
Nem.233	Yes	No	Nematoda	Chromadorea	Rhabditida	Aphelenchidae	Aphelenchus	F	2	7	HLC	Lower
Nem.234	Yes	No	Nematoda	Chromadorea	Rhabditida	Panagrolaimidae	Panagrolaimus	B	1	7	HLC	Lower
Nem.235	Yes	No	Nematoda	Chromadorea	Rhabditida	Panagrolaimidae	Panagrolaimus	B	1	7	HLC	Lower
Nem.236	Yes	No	Nematoda	Chromadorea	Rhabditida	Panagrolaimidae	Panagrolaimus	B	1	7	HLC	Lower
Nem.237	Yes	Yes	Nematoda	Chromadorea	Rhabditida	Anguinidae	Ditylenchus	F	2	7	HLC	Lower
Nem.238	Yes	No	Nematoda	Chromadorea	Rhabditida	Aphelenchidae	Aphelenchus	F	2	7	HLC	Lower
Nem.239	Yes	Yes	Nematoda	Chromadorea	Plectida	Plectidae	Tylocephalus	B	2	7	HLC	Lower
Nem.240	Yes	Yes	Nematoda	Chromadorea	Rhabditida	Cephalobidae	Acrobeloides	B	2	7	HLC	Lower
Nem.241	Yes	Yes	Nematoda	Chromadorea	Rhabditida	Anguinidae	Ditylenchus	F	2	7	HLC	Lower
Nem.242	Yes	No	Nematoda	Chromadorea	Rhabditida	Aphelenchidae	Aphelenchus	F	2	7	HLC	Lower
Nem.243	Yes	No	Nematoda	Chromadorea	Rhabditida	Panagrolaimidae	Panagrolaimus	B	1	7	HLC	Lower
Nem.244	Yes	No	Nematoda	Chromadorea	Rhabditida	Cephalobidae	Acrobeloides	B	2	7	HLC	Lower
Nem.245	Yes	No	Nematoda	Chromadorea	Rhabditida	Cephalobidae	Heterocephalobellus	B	2	7	HLC	Lower
Nem.246	Yes	No	Nematoda	Chromadorea	Plectida	Plectidae	Tylocephalus	B	2	7	HLC	Lower
Nem.247	Yes	No	Nematoda	Enoplea	Dorylaimida	Aporcelaimidae	Aporcelaimellus	O	5	7	HLC	Lower
Nem.248	Yes	No	Nematoda	Chromadorea	Plectida	Plectidae	Tylocephalus	B	2	7	HLC	Lower
Nem.249	Yes	No	Nematoda	Chromadorea	Rhabditida	Aphelenchidae	Aphelenchus	F	2	7	HLC	Lower
Nem.250	Yes	No	Nematoda	Chromadorea	Rhabditida	Tylenchidae	Filenchus	F	2	7	HLC	Lower
Nem.251	blank	blank	blank	blank	blank	blank	blank	blank	blank	blank	blank	blank
Nem.252	blank	blank	blank	blank	blank	blank	blank	blank	blank	blank	blank	blank
Nem.253	Yes	Yes	Nematoda	Enoplea	Dorylaimida	Aporcelaimidae	Aporcelaimellus	O	5	10	OWL	Lower
Nem.254	Yes	No	Nematoda	Enoplea	Dorylaimida	Tylencholaimidae	Tylencholaimus	F	4	10	OWL	Lower
Nem.255	Yes	No	Nematoda	Chromadorea	Rhabditida	Rhabditidae	Mesorhabditis	B	1	10	OWL	Lower
Nem.256	Yes	Yes	Nematoda	Chromadorea	Rhabditida	Rhabditidae	Mesorhabditis	B	1	10	OWL	Lower
Nem.257	Yes	No	Nematoda	Enoplea	Dorylaimida	Aporcelaimidae	Aporcelaimellus	O	5	10	OWL	Lower
Nem.258	Yes	No	Nematoda	Chromadorea	Rhabditida	Rhabditidae	Mesorhabditis	B	1	10	OWL	Lower
Nem.259	Yes	No	Nematoda	Chromadorea	Rhabditida	Rhabditidae	Mesorhabditis	B	1	10	OWL	Lower
Nem.260	Yes	No	Nematoda	Chromadorea	Rhabditida	Rhabditidae	Mesorhabditis	B	1	10	OWL	Lower
Nem.261	Yes	No	Nematoda	Chromadorea	Rhabditida	Rhabditidae	Mesorhabditis	B	1	10	OWL	Lower
Nem.262	Yes	No	Nematoda	Enoplea	Dorylaimida	Aporcelaimidae	Aporcelaimellus	O	5	10	OWL	Lower
Nem.263	Yes	No	Nematoda	Chromadorea	Rhabditida	Rhabditidae	Mesorhabditis	B	1	10	OWL	Lower
Nem.264	Yes	Yes	Nematoda	Chromadorea	Rhabditida	Panagrolaimidae	Panagrolaimus	B	1	10	OWL	Lower
Nem.265	Yes	Yes	Nematoda	Chromadorea	Rhabditida	Cephalobidae	Acrobeles	B	2	10	OWL	Lower
Nem.266	Yes	No	Nematoda	Chromadorea	Rhabditida	Rhabditidae	Mesorhabditis	B	1	10	OWL	Lower
Nem.267	Yes	Yes	Nematoda	Chromadorea	Rhabditida	Anguinidae	Subanguina	H	P-p2	10	OWL	Lower
Nem.268	Yes	No	Nematoda	Chromadorea	Rhabditida	Tylenchidae	Filenchus	F	2	10	OWL	Lower
Nem.269	Yes	Yes	Nematoda	Chromadorea	Rhabditida	Cephalobidae	Acrobeloides	B	2	10	OWL	Lower
Nem.270	Yes	Yes	Nematoda	Chromadorea	Rhabditida	Panagrolaimidae	Panagrolaimus	B	1	10	OWL	Lower
Nem.271	Yes	Yes	Nematoda	Chromadorea	Plectida	Plectidae	Plectus	B	2	10	OWL	Lower
Nem.272	Yes	No	Nematoda	Chromadorea	Rhabditida	Cephalobidae	Cervidellus	B	2	10	OWL	Lower
Nem.273	Yes	Yes	Nematoda	Chromadorea	Rhabditida	Cephalobidae	Acrobeles	B	2	10	OWL	Lower
Nem.274	Yes	No	Nematoda	Chromadorea	Monhysterida	Monhysteridae	Monhystera	B	2	10	OWL	Lower
Nem.275	Yes	No	Nematoda	Enoplea	Dorylaimida	Dorylaimidae	Mesodorylaimus	O	4	10	OWL	Lower
Nem.276	Yes	No	Nematoda	Enoplea	Dorylaimida	Aporcelaimidae	Aporcelaimellus	O	5	10	OWL	Lower
Nem.277	Yes	No	Nematoda	Chromadorea	Plectida	Plectidae	Tylocephalus	B	2	10	OWL	Lower
Nem.278	Yes	No	Nematoda	Chromadorea	Rhabditida	Rhabditidae	Mesorhabditis	B	1	10	OWL	Lower
Nem.279	Yes	Yes	Nematoda	Chromadorea	Plectida	Plectidae	Tylocephalus	B	2	10	OWL	Lower
Nem.280	No	No	Nematoda	Chromadorea	Rhabditida	Cephalobidae	Acrobeles	B	2	10	OWL	Lower
Nem.281	No	No	Nematoda	Enoplea	Dorylaimida	-	-	-	-	10	OWL	Lower
Nem.282	No	No	Nematoda	Enoplea	Dorylaimida	-	-	-	-	10	OWL	Lower
Nem.283	blank	blank	blank	blank	blank	blank	blank	blank	blank	blank	blank	blank
Nem.284	blank	blank	blank	blank	blank	blank	blank	blank	blank	blank	blank	blank
Nem.285	Yes	No	Nematoda	Chromadorea	Tylenchida	Tylenchidae	Tylenchus	H	P-p2	13	NGR	Higher
Nem.286	Yes	Yes	Nematoda	Chromadorea	Rhabditida	Cephalobidae	Acrobeles	B	2	13	NGR	Higher
Nem.287	Yes	No	Nematoda	Chromadorea	Tylenchida	Tylenchidae	Tylenchus	H	P-p2	13	NGR	Higher
Nem.288	Yes	No	Nematoda	Chromadorea	Tylenchida	Tylenchidae	Tylenchus	H	P-p2	13	NGR	Higher
Nem.289	Yes	Yes	Nematoda	Enoplea	Dorylaimida	Leptonchidae	Proleptonchus	F	4	13	NGR	Higher
Nem.290	Yes	No	Nematoda	Chromadorea	Tylenchida	Tylenchidae	Tylenchus	H	P-p2	13	NGR	Higher
Nem.291	Yes	Yes	Nematoda	Chromadorea	Rhabditida	Cephalobidae	Acrobeloides	B	2	13	NGR	Higher
Nem.292	Yes	No	Nematoda	Chromadorea	Rhabditida	Cephalobidae	Acrobeles	B	2	13	NGR	Higher
Nem.293	Yes	No	Nematoda	Chromadorea	Tylenchida	Tylenchidae	Tylenchus	H	P-p2	13	NGR	Higher
Nem.294	Yes	Yes	Nematoda	Chromadorea	Tylenchida	Tylenchidae	Tylenchus	H	P-p2	13	NGR	Higher
Nem.295	Yes	No	Nematoda	Chromadorea	Tylenchida	Tylenchidae	Tylenchus	H	P-p2	13	NGR	Higher
Nem.296	Yes	No	Nematoda	Chromadorea	Tylenchida	Tylenchidae	Tylenchus	H	P-p2	13	NGR	Higher
Nem.297	Yes	Yes	Nematoda	Enoplea	Dorylaimida	Aporcelaimidae	Aporcelaimellus	O	5	13	NGR	Higher
Nem.298	Yes	Yes	Nematoda	Enoplea	Dorylaimida	Aporcelaimidae	Aporcella	O	5	13	NGR	Higher
Nem.299	Yes	Yes	Nematoda	Chromadorea	Tylenchida	Tylenchidae	Tylenchus	H	P-p2	13	NGR	Higher
Nem.300	Yes	No	Nematoda	Chromadorea	Tylenchida	Tylenchidae	Tylenchus	H	P-p2	13	NGR	Higher
Nem.301	Yes	No	Nematoda	Chromadorea	Rhabditida	Tylenchidae	Filenchus	F	2	13	NGR	Higher
Nem.302	Yes	No	Nematoda	Chromadorea	Tylenchida	Tylenchidae	Tylenchus	H	P-p2	13	NGR	Higher
Nem.303	Yes	No	Nematoda	Chromadorea	Rhabditida	Cephalobidae	Acrobeles	B	2	13	NGR	Higher
Nem.304	Yes	Yes	Nematoda	Chromadorea	Rhabditida	Aphelenchidae	Aphelenchus	F	2	13	NGR	Higher
Nem.305	Yes	No	Nematoda	Chromadorea	Tylenchida	Tylenchidae	Tylenchus	H	P-p2	13	NGR	Higher
Nem.306	Yes	No	Nematoda	Chromadorea	Tylenchida	Tylenchidae	Tylenchus	H	P-p2	13	NGR	Higher
Nem.307	Yes	No	Nematoda	Chromadorea	Tylenchida	Tylenchidae	Tylenchus	H	P-p2	13	NGR	Higher
Nem.308	Yes	No	Nematoda	Chromadorea	Tylenchida	Tylenchidae	Tylenchus	H	P-p2	13	NGR	Higher
Nem.309	Yes	No	Nematoda	Chromadorea	Tylenchida	Tylenchidae	Tylenchus	H	P-p2	13	NGR	Higher
Nem.310	Yes	Yes	Nematoda	Chromadorea	Rhabditida	Cephalobidae	Acrobeles	B	2	13	NGR	Higher
Nem.311	Yes	No	Nematoda	Chromadorea	Tylenchida	Tylenchidae	Tylenchus	H	P-p2	13	NGR	Higher
Nem.312	Yes	No	Nematoda	Chromadorea	Rhabditida	Tylenchidae	Filenchus	F	2	13	NGR	Higher
Nem.313	Yes	No	Nematoda	Chromadorea	Tylenchida	Tylenchidae	Tylenchus	H	P-p2	13	NGR	Higher
Nem.314	Yes	No	Nematoda	Chromadorea	Tylenchida	Tylenchidae	Tylenchus	H	P-p2	13	NGR	Higher
Nem.315	blank	blank	blank	blank	blank	blank	blank	blank	blank	blank	blank	blank
Nem.316	blank	blank	blank	blank	blank	blank	blank	blank	blank	blank	blank	blank
Nem.317	Yes	Yes	Nematoda	Enoplea	Dorylaimida	Nygolaimidae	Nygolaimus	O	5	18	CHA	Higher
Nem.318	Yes	No	Nematoda	Chromadorea	Rhabditida	Aphelenchidae	Aphelenchus	F	2	18	CHA	Higher
Nem.319	Yes	No	Nematoda	Enoplea	Dorylaimida	Aporcelaimidae	Aporcelaimellus	O	5	18	CHA	Higher
Nem.320	Yes	No	Nematoda	Chromadorea	Rhabditida	Aphelenchidae	Aphelenchus	F	2	18	CHA	Higher
Nem.321	Yes	No	Nematoda	Chromadorea	Rhabditida	Aphelenchidae	Aphelenchus	F	2	18	CHA	Higher
Nem.322	Yes	No	Nematoda	Chromadorea	Rhabditida	Aphelenchidae	Aphelenchus	F	2	18	CHA	Higher
Nem.323	Yes	No	Nematoda	Chromadorea	Rhabditida	Cephalobidae	Acrobeles	B	2	18	CHA	Higher
Nem.324	Yes	No	Nematoda	Chromadorea	Tylenchida	Tylenchidae	Tylenchus	H	P-p2	18	CHA	Higher
Nem.325	Yes	No	Nematoda	Enoplea	Dorylaimida	Aporcelaimidae	Aporcelaimellus	O	5	18	CHA	Higher
Nem.326	Yes	No	Nematoda	Enoplea	Dorylaimida	Aporcelaimidae	Aporcelaimellus	O	5	18	CHA	Higher
Nem.327	Yes	No	Nematoda	Chromadorea	Rhabditida	Tylenchidae	Tylenchus	H	P-p2	18	CHA	Higher
Nem.328	Yes	Yes	Nematoda	Chromadorea	Rhabditida	Aphelenchoididae	Aphelenchoides	F	2	18	CHA	Higher
Nem.329	Yes	No	Nematoda	Chromadorea	Rhabditida	Aphelenchoididae	Aphelenchoides	F	2	18	CHA	Higher
Nem.330	Yes	Yes	Nematoda	Chromadorea	Rhabditida	Aphelenchidae	Aphelenchus	F	2	18	CHA	Higher
Nem.331	Yes	No	Nematoda	Enoplea	Dorylaimida	Aporcelaimidae	Aporcelaimellus	O	5	18	CHA	Higher
Nem.332	Yes	Yes	Nematoda	Chromadorea	Rhabditida	Tylenchidae	Filenchus	F	2	18	CHA	Higher
Nem.333	Yes	No	Nematoda	Enoplea	Dorylaimida	Aporcelaimidae	Aporcelaimellus	O	5	18	CHA	Higher
Nem.334	Yes	No	Nematoda	Chromadorea	Rhabditida	Aphelenchidae	Aphelenchus	F	2	18	CHA	Higher
Nem.335	Yes	No	Nematoda	Chromadorea	Rhabditida	Aphelenchidae	Aphelenchus	F	2	18	CHA	Higher
Nem.336	Yes	No	Nematoda	Chromadorea	Rhabditida	Aphelenchoididae	Aphelenchoides	F	2	18	CHA	Higher
Nem.337	Yes	No	Nematoda	Chromadorea	Rhabditida	Aphelenchoididae	Aphelenchoides	F	2	18	CHA	Higher
Nem.338	Yes	Yes	Nematoda	Enoplea	Dorylaimida	Tylencholaimidae	Tylencholaimus	F	4	18	CHA	Higher
Nem.339	Yes	No	Nematoda	Chromadorea	Rhabditida	Aphelenchidae	Aphelenchus	F	2	18	CHA	Higher
Nem.340	Yes	Bad	Nematoda	Chromadorea	Tylenchida	Tylenchidae	Tylenchus	H	P-p2	18	CHA	Higher
Nem.341	Yes	No	Nematoda	Chromadorea	Rhabditida	Aphelenchoididae	Aphelenchoides	F	2	18	CHA	Higher
Nem.342	Yes	Yes	Nematoda	Chromadorea	Plectida	Plectidae	Plectus	B	2	18	CHA	Higher
Nem.343	Yes	No	Nematoda	Chromadorea	Rhabditida	Aphelenchoididae	Aphelenchoides	F	2	18	CHA	Higher
Nem.344	Yes	Yes	Nematoda	Enoplea	Dorylaimida	Aporcelaimidae	Aporcelaimellus	O	5	18	CHA	Higher
Nem.345	Yes	No	Nematoda	Chromadorea	Rhabditida	Aphelenchoididae	Aphelenchoides	F	2	18	CHA	Higher
Nem.346	Yes	No	Nematoda	Chromadorea	Rhabditida	Aphelenchidae	Aphelenchus	F	2	18	CHA	Higher
Nem.347	blank	blank	blank	blank	blank	blank	blank	blank	blank	blank	blank	blank
Nem.348	blank	blank	blank	blank	blank	blank	blank	blank	blank	blank	blank	blank
Nem.349	Yes	No	Nematoda	Chromadorea	Rhabditida	Cephalobidae	Acrobeles	B	2	4	RIP	Lower
Nem.350	Yes	Yes	Nematoda	Enoplea	Dorylaimida	Qudsianematidae	Microdorylaimus	O	4	4	RIP	Lower
Nem.351	Yes	Yes	Nematoda	Enoplea	Dorylaimida	Qudsianematidae	Crassolabium	O	4	4	RIP	Lower
Nem.352	Yes	Yes	Nematoda	Chromadorea	Rhabditida	Cephalobidae	Acrobeloides	B	2	4	RIP	Lower
Nem.353	Yes	No	Nematoda	Enoplea	Dorylaimida	Qudsianematidae	Carcharolaimus	O	4	4	RIP	Lower
Nem.354	Yes	No	Nematoda	Chromadorea	Rhabditida	Cephalobidae	Acrobeles	B	2	4	RIP	Lower
Nem.355	Yes	No	Nematoda	Chromadorea	Rhabditida	Cephalobidae	Acrobeles	B	2	4	RIP	Lower
Nem.356	Yes	No	Nematoda	Chromadorea	Rhabditida	Cephalobidae	Acrobeles	B	2	4	RIP	Lower
Nem.357	Yes	No	Nematoda	Chromadorea	Rhabditida	Cephalobidae	Acrobeles	B	2	4	RIP	Lower
Nem.358	Yes	No	Nematoda	Chromadorea	Rhabditida	Cephalobidae	Acrobeles	B	2	4	RIP	Lower
Nem.359	Yes	No	Nematoda	Chromadorea	Rhabditida	Cephalobidae	Acrobeles	B	2	4	RIP	Lower
Nem.360	Yes	No	Nematoda	Chromadorea	Rhabditida	Aphelenchoididae	Anomyctus	F	2	4	RIP	Lower
Nem.361	Yes	No	Nematoda	Chromadorea	Rhabditida	Cephalobidae	Acrobeles	B	2	4	RIP	Lower
Nem.362	Yes	No	Nematoda	Chromadorea	Rhabditida	Cephalobidae	Acrobeles	B	2	4	RIP	Lower
Nem.363	Yes	No	Nematoda	Chromadorea	Rhabditida	Panagrolaimidae	Panagrolaimus	B	1	4	RIP	Lower
Nem.364	Yes	No	Nematoda	Enoplea	Dorylaimida	Qudsianematidae	Microdorylaimus	O	4	4	RIP	Lower
Nem.365	Yes	No	Nematoda	Chromadorea	Rhabditida	Cephalobidae	Acrobeles	B	2	4	RIP	Lower
Nem.366	Yes	No	Nematoda	Chromadorea	Rhabditida	Cephalobidae	Acrobeles	B	2	4	RIP	Lower
Nem.367	Yes	No	Nematoda	Chromadorea	Rhabditida	Cephalobidae	Acrobeles	B	2	4	RIP	Lower
Nem.368	Yes	No	Nematoda	Chromadorea	Rhabditida	Cephalobidae	Acrobeles	B	2	4	RIP	Lower
Nem.369	Yes	No	Nematoda	Chromadorea	Rhabditida	Cephalobidae	Acrobeles	B	2	4	RIP	Lower
Nem.370	Yes	No	Nematoda	Chromadorea	Rhabditida	Cephalobidae	Acrobeles	B	2	4	RIP	Lower
Nem.371	Yes	Yes	Nematoda	Chromadorea	Rhabditida	Panagrolaimidae	Panagrolaimus	B	1	4	RIP	Lower
Nem.372	Yes	No	Nematoda	Enoplea	Dorylaimida	Belondiridae	Axonchium	H	P-p5	4	RIP	Lower
Nem.373	Yes	Yes	Nematoda	Chromadorea	Rhabditida	Cephalobidae	Acrobeles	B	2	4	RIP	Lower
Nem.374	Yes	No	Nematoda	Enoplea	Dorylaimida	Belondiridae	Axonchium	H	P-p5	4	RIP	Lower
Nem.375	Yes	Yes	Nematoda	Chromadorea	Rhabditida	Anguinidae	Ditylenchus	F	2	4	RIP	Lower
Nem.376	Yes	Yes	Nematoda	Chromadorea	Rhabditida	Panagrolaimidae	Panagrolaimus	B	1	4	RIP	Lower
Nem.377	Yes	Yes	Nematoda	Chromadorea	Rhabditida	Anguinidae	Ditylenchus	F	2	4	RIP	Lower
Nem.378	Yes	No	Nematoda	Chromadorea	Rhabditida	Cephalobidae	Acrobeles	B	2	4	RIP	Lower
Nem.379	blank	blank	blank	blank	blank	blank	blank	blank	blank	blank	blank	blank
Nem.380	blank	blank	blank	blank	blank	blank	blank	blank	blank	blank	blank	blank
Nem.381	Yes	Yes	Nematoda	Enoplea	Dorylaimida	Aporcelaimidae	Aporcella	O	5	1	CSS	Higher
Nem.382	Yes	No	Nematoda	Chromadorea	Rhabditida	Tylenchidae	Filenchus	F	2	1	CSS	Higher
Nem.383	Yes	No	Nematoda	Chromadorea	Rhabditida	Aphelenchoididae	Aphelenchoides	F	2	1	CSS	Higher
Nem.384	Yes	Yes	Nematoda	Chromadorea	Plectida	Plectidae	Plectus	B	2	1	CSS	Higher
Nem.385	Yes	No	Nematoda	Enoplea	Dorylaimida	Aporcelaimidae	Aporcelaimellus	O	5	1	CSS	Higher
Nem.386	Yes	No	Nematoda	Chromadorea	Rhabditida	Tylenchidae	Filenchus	F	2	1	CSS	Higher
Nem.387	Yes	Yes	Nematoda	Chromadorea	Rhabditida	Anguinidae	Ditylenchus	F	2	1	CSS	Higher
Nem.388	Yes	No	Nematoda	Chromadorea	Rhabditida	Aphelenchoididae	Aphelenchoides	F	2	1	CSS	Higher
Nem.389	Yes	No	Nematoda	Chromadorea	Rhabditida	Tylenchidae	Filenchus	F	2	1	CSS	Higher
Nem.390	Yes	No	Nematoda	Enoplea	Dorylaimida	Dorylaimidae	Aporcelaimellus	O	5	1	CSS	Higher
Nem.391	Yes	Yes	Nematoda	Chromadorea	Rhabditida	Tylenchidae	Filenchus	F	2	1	CSS	Higher
Nem.392	Yes	Bad	Nematoda	Chromadorea	Rhabditida	Tylenchidae	Filenchus	F	2	1	CSS	Higher
Nem.393	Yes	No	Nematoda	Chromadorea	Rhabditida	Tylenchidae	Filenchus	F	2	1	CSS	Higher
Nem.394	Yes	Yes	Nematoda	Chromadorea	Rhabditida	Cephalobidae	Acrobeloides	B	2	1	CSS	Higher
Nem.395	Yes	No	Nematoda	Chromadorea	Rhabditida	Aphelenchoididae	Aphelenchoides	F	2	1	CSS	Higher
Nem.396	Yes	No	Nematoda	Chromadorea	Rhabditida	Aphelenchoididae	Aphelenchoides	F	2	1	CSS	Higher
Nem.397	Yes	No	Nematoda	Chromadorea	Rhabditida	Aphelenchoididae	Aphelenchoides	F	2	1	CSS	Higher
Nem.398	Yes	No	Nematoda	Chromadorea	Rhabditida	Aphelenchoididae	Aphelenchoides	F	2	1	CSS	Higher
Nem.399	Yes	No	Nematoda	Enoplea	Dorylaimida	Aporcelaimidae	Aporcelaimellus	O	5	1	CSS	Higher
Nem.400	Yes	Yes	Nematoda	Chromadorea	Rhabditida	Aphelenchidae	Aphelenchus	F	2	3	CSS	Higher
Nem.401	Yes	No	Nematoda	-	-	-	-	-	-	3	CSS	Higher
Nem.402	Yes	No	Nematoda	Chromadorea	Plectida	Plectidae	Plectus	B	2	3	CSS	Higher
Nem.403	Yes	No	Nematoda	Chromadorea	Rhabditida	Aphelenchoididae	Aphelenchoides	F	2	3	CSS	Higher
Nem.404	Yes	No	Nematoda	Chromadorea	Rhabditida	Cephalobidae	Acrobeloides	B	2	3	CSS	Higher
Nem.405	Yes	Yes	Nematoda	Chromadorea	Plectida	Plectidae	Plectus	B	2	3	CSS	Higher
Nem.406	Yes	No	Nematoda	Chromadorea	Rhabditida	Cephalobidae	Acrobeloides	B	2	3	CSS	Higher
Nem.407	Yes	No	Nematoda	Chromadorea	Rhabditida	Cephalobidae	Acrobeloides	B	2	3	CSS	Higher
Nem.408	Yes	No	Nematoda	Chromadorea	Rhabditida	Aphelenchidae	Aphelenchus	F	2	3	CSS	Higher
Nem.409	Yes	No	Nematoda	Enoplea	Dorylaimida	Aporcelaimidae	Aporcelaimellus	O	5	3	CSS	Higher
Nem.410	Yes	No	Nematoda	Chromadorea	Rhabditida	Aphelenchidae	Aphelenchus	F	2	3	CSS	Higher
Nem.411	blank	blank	blank	blank	blank	blank	blank	blank	blank	blank	blank	blank
Nem.412	blank	blank	blank	blank	blank	blank	blank	blank	blank	blank	blank	blank
Nem.413	Yes	No	Nematoda	Enoplea	Dorylaimida	Aporcelaimidae	Aporcelaimellus	O	5	6	RIP	Lower
Nem.414	Yes	No	Nematoda	Chromadorea	Rhabditida	Cephalobidae	Acrobeloides	B	2	6	RIP	Lower
Nem.415	Yes	No	Nematoda	Chromadorea	Rhabditida	Panagrolaimidae	Panagrolaimus	B	1	6	RIP	Lower
Nem.416	Yes	No	Nematoda	Chromadorea	Rhabditida	Cephalobidae	Acrobeles	B	2	6	RIP	Lower
Nem.417	Yes	No	Nematoda	Chromadorea	Rhabditida	Cephalobidae	Acrobeles	B	2	6	RIP	Lower
Nem.418	Yes	No	Nematoda	Enoplea	Dorylaimida	Aporcelaimidae	Aporcelaimellus	O	5	6	RIP	Lower
Nem.419	Yes	Yes	Nematoda	Chromadorea	Rhabditida	Cephalobidae	Acrobeloides	B	2	6	RIP	Lower
Nem.420	Yes	No	Nematoda	Chromadorea	Rhabditida	Cephalobidae	Acrobeloides	B	2	6	RIP	Lower
Nem.421	Yes	No	Nematoda	Chromadorea	Rhabditida	Cephalobidae	Acrobeles	B	2	6	RIP	Lower
Nem.422	Yes	Yes	Nematoda	Chromadorea	Plectida	Plectidae	Plectus	B	2	6	RIP	Lower
Nem.423	Yes	Yes	Nematoda	Chromadorea	Rhabditida	Aphelenchidae	Paraphelenchus	F	2	6	RIP	Lower
Nem.424	Yes	No	Nematoda	Chromadorea	Rhabditida	Cephalobidae	Acrobeloides	B	2	6	RIP	Lower
Nem.425	Yes	No	Nematoda	Enoplea	Dorylaimida	Aporcelaimidae	Aporcelaimellus	O	5	6	RIP	Lower
Nem.426	Yes	No	Nematoda	Chromadorea	Rhabditida	Cephalobidae	Acrobeles	B	2	6	RIP	Lower
Nem.427	Yes	No	Nematoda	Chromadorea	Rhabditida	Cephalobidae	Acrobeles	B	2	6	RIP	Lower
Nem.428	Yes	No	Nematoda	Enoplea	Dorylaimida	Aporcelaimidae	Aporcelaimellus	O	5	6	RIP	Lower
Nem.429	Yes	No	Nematoda	Chromadorea	Rhabditida	Cephalobidae	Acrobeloides	B	2	6	RIP	Lower
Nem.430	Yes	No	Nematoda	Chromadorea	Rhabditida	Anguinidae	Ditylenchus	F	2	6	RIP	Lower
Nem.431	Yes	No	Nematoda	Chromadorea	Rhabditida	Rhabditidae	Mesorhabditis	B	1	6	RIP	Lower
Nem.432	Yes	No	Nematoda	Chromadorea	Rhabditida	Cephalobidae	Acrobeles	B	2	6	RIP	Lower
Nem.433	Yes	Yes	Nematoda	Chromadorea	Rhabditida	Aphelenchoididae	Aphelenchoides	F	2	6	RIP	Lower
Nem.434	Yes	No	Nematoda	Chromadorea	Rhabditida	Anguinidae	Ditylenchus	F	2	6	RIP	Lower
Nem.435	Yes	No	Nematoda	Chromadorea	Rhabditida	Panagrolaimidae	Panagrolaimus	B	1	6	RIP	Lower
Nem.436	Yes	Yes	Nematoda	Enoplea	Dorylaimida	Qudsianematidae	Eudorylaimus	O	4	6	RIP	Lower
Nem.437	Yes	No	Nematoda	Chromadorea	Rhabditida	Cephalobidae	Acrobeles	B	2	6	RIP	Lower
Nem.438	Yes	Yes	Nematoda	Chromadorea	Rhabditida	Anguinidae	Ditylenchus	F	2	6	RIP	Lower
Nem.439	Yes	No	Nematoda	Chromadorea	Rhabditida	Cephalobidae	Acrobeles	B	2	6	RIP	Lower
Nem.440	Yes	No	Nematoda	Chromadorea	Rhabditida	Anguinidae	Ditylenchus	F	2	6	RIP	Lower
Nem.441	Yes	No	Nematoda	Chromadorea	Rhabditida	Cephalobidae	Acrobeles	B	2	6	RIP	Lower
Nem.442	Yes	No	Nematoda	Chromadorea	Rhabditida	Aphelenchidae	Paraphelenchus	F	2	6	RIP	Lower
Nem.443	blank	blank	blank	blank	blank	blank	blank	blank	blank	blank	blank	blank
Nem.444	blank	blank	blank	blank	blank	blank	blank	blank	blank	blank	blank	blank
Nem.445	Yes	No	Nematoda	Enoplea	Dorylaimida	Aporcelaimidae	Aporcelaimellus	O	5	9	HLC	Lower
Nem.446	Yes	No	Nematoda	Chromadorea	Rhabditida	Panagrolaimidae	Panagrolaimus	B	1	9	HLC	Lower
Nem.447	Yes	No	Nematoda	Chromadorea	Rhabditida	Panagrolaimidae	Panagrolaimus	B	1	9	HLC	Lower
Nem.448	Yes	No	Nematoda	Chromadorea	Rhabditida	Panagrolaimidae	Panagrolaimus	B	1	9	HLC	Lower
Nem.449	Yes	Yes	Nematoda	Chromadorea	Rhabditida	Cephalobidae	Acrobeloides	B	2	9	HLC	Lower
Nem.450	Yes	No	Nematoda	Chromadorea	Rhabditida	Panagrolaimidae	Panagrolaimus	B	1	9	HLC	Lower
Nem.451	Yes	No	Nematoda	Enoplea	Dorylaimida	Aporcelaimidae	Aporcelaimellus	O	5	9	HLC	Lower
Nem.452	Yes	No	Nematoda	Chromadorea	Plectida	Plectidae	Plectus	B	2	9	HLC	Lower
Nem.453	Yes	Yes	Nematoda	Chromadorea	Plectida	Plectidae	Plectus	B	2	9	HLC	Lower
Nem.454	Yes	No	Nematoda	Chromadorea	Rhabditida	Aphelenchoididae	Anomyctus	F	2	6	HLC	Lower
Nem.455	Yes	No	Nematoda	Chromadorea	Rhabditida	Panagrolaimidae	Panagrolaimus	B	1	9	HLC	Lower
Nem.456	Yes	Yes	Nematoda	Chromadorea	Rhabditida	Cephalobidae	Acrobeloides	B	2	9	HLC	Lower
Nem.457	Yes	Yes	Nematoda	Chromadorea	Plectida	Plectidae	Plectus	B	2	9	HLC	Lower
Nem.458	Yes	No	Nematoda	Chromadorea	Rhabditida	Panagrolaimidae	Panagrolaimus	B	1	9	HLC	Lower
Nem.459	Yes	No	Nematoda	Chromadorea	Rhabditida	Cephalobidae	Acrobeles	B	2	9	HLC	Lower
Nem.460	Yes	No	Nematoda	Enoplea	Dorylaimida	Qudsianematidae	Carcharolaimus	O	4	9	HLC	Lower
Nem.461	Yes	Yes	Nematoda	Chromadorea	Rhabditida	Anguinidae	Ditylenchus	F	2	9	HLC	Lower
Nem.462	Yes	No	Nematoda	Chromadorea	Rhabditida	Cephalobidae	Acrobeles	B	2	9	HLC	Lower
Nem.463	Yes	No	Nematoda	Chromadorea	Rhabditida	Panagrolaimidae	Panagrolaimus	B	1	9	HLC	Lower
Nem.464	Yes	No	Nematoda	Chromadorea	Rhabditida	Panagrolaimidae	Panagrolaimus	B	1	9	HLC	Lower
Nem.465	Yes	Yes	Nematoda	Chromadorea	Rhabditida	Cephalobidae	Heterocephalobellus	B	2	9	HLC	Lower
Nem.466	Yes	No	Nematoda	Chromadorea	Rhabditida	Panagrolaimidae	Panagrolaimus	B	1	9	HLC	Lower
Nem.467	Yes	Yes	Nematoda	Chromadorea	Rhabditida	Dolichodoridae	Merlinius	H	P-p3	9	HLC	Lower
Nem.468	Yes	No	Nematoda	Chromadorea	Rhabditida	Panagrolaimidae	Panagrolaimus	B	1	9	HLC	Lower
Nem.469	Yes	No	Nematoda	Chromadorea	Rhabditida	Panagrolaimidae	Panagrolaimus	B	1	9	HLC	Lower
Nem.470	Yes	No	Nematoda	Chromadorea	Rhabditida	Panagrolaimidae	Panagrolaimus	B	1	9	HLC	Lower
Nem.471	Yes	No	Nematoda	Chromadorea	Rhabditida	Aphelenchoididae	Aphelenchoides	F	2	9	HLC	Lower
Nem.472	Yes	No	Nematoda	Chromadorea	Rhabditida	Tylenchidae	Filenchus	F	2	9	HLC	Lower
Nem.473	Yes	No	Nematoda	Chromadorea	Rhabditida	Cephalobidae	Cervidellus	B	2	9	HLC	Lower
Nem.474	Yes	No	Nematoda	Chromadorea	Rhabditida	Dolichodoridae	Merlinius	H	P-p3	9	HLC	Lower
Nem.475	blank	blank	blank	blank	blank	blank	blank	blank	blank	blank	blank	blank
Nem.476	blank	blank	blank	blank	blank	blank	blank	blank	blank	blank	blank	blank
Nem.477	Yes	No	Nematoda	Chromadorea	Rhabditida	Anguinidae	Ditylenchus	F	2	11	OWL	Lower
Nem.478	Yes	No	Nematoda	Chromadorea	Rhabditida	Dolichodoridae	Merlinius	H	P-p3	11	OWL	Lower
Nem.479	Yes	No	Nematoda	Enoplea	Dorylaimida	Dorylaimidae	Mesodorylaimus	O	4	11	OWL	Lower
Nem.480	Yes	Yes	Nematoda	Chromadorea	Rhabditida	Cephalobidae	Acrobeles	B	2	11	OWL	Lower
Nem.481	Yes	Yes	Nematoda	Chromadorea	Rhabditida	Aphelenchidae	Paraphelenchus	F	2	11	OWL	Lower
Nem.482	Yes	Yes	Nematoda	Chromadorea	Rhabditida	Cephalobidae	Cervidellus	B	2	11	OWL	Lower
Nem.483	Yes	No	Nematoda	Chromadorea	Rhabditida	Dolichodoridae	Merlinius	H	P-p3	11	OWL	Lower
Nem.484	Yes	Yes	Nematoda	Chromadorea	Rhabditida	Cephalobidae	Acrobeloides	B	2	11	OWL	Lower
Nem.485	Yes	Yes	Nematoda	Chromadorea	Rhabditida	Rhabditidae	Mesorhabditis	B	1	11	OWL	Lower
Nem.486	Yes	No	Nematoda	Chromadorea	Rhabditida	Dolichodoridae	Merlinius	H	P-p3	11	OWL	Lower
Nem.487	Yes	No	Nematoda	Enoplea	Dorylaimida	Aporcelaimidae	Aporcelaimellus	O	5	11	OWL	Lower
Nem.488	Yes	No	Nematoda	Chromadorea	Rhabditida	Cephalobidae	Acrobeloides	B	2	11	OWL	Lower
Nem.489	Yes	No	Nematoda	Chromadorea	Rhabditida	Cephalobidae	Acrobeloides	B	2	11	OWL	Lower
Nem.490	Yes	Yes	Nematoda	Chromadorea	Plectida	Plectidae	Tylocephalus	B	2	11	OWL	Lower
Nem.491	Yes	No	Nematoda	Chromadorea	Rhabditida	Panagrolaimidae	Panagrolaimus	B	1	11	OWL	Lower
Nem.492	Yes	No	Nematoda	Chromadorea	Rhabditida	Dolichodoridae	Merlinius	H	P-p3	11	OWL	Lower
Nem.493	Yes	No	Nematoda	Chromadorea	Rhabditida	Cephalobidae	Acrobeles	B	2	11	OWL	Lower
Nem.494	Yes	No	Nematoda	Chromadorea	Rhabditida	Dolichodoridae	Merlinius	H	P-p3	11	OWL	Lower
Nem.495	Yes	No	Nematoda	Chromadorea	Rhabditida	Anguinidae	Ditylenchus	F	2	11	OWL	Lower
Nem.496	Yes	No	Nematoda	Chromadorea	Rhabditida	Cephalobidae	Acrobeloides	B	2	11	OWL	Lower
Nem.497	Yes	No	Nematoda	Chromadorea	Rhabditida	Dolichodoridae	Merlinius	H	P-p3	11	OWL	Lower
Nem.498	Yes	No	Nematoda	Chromadorea	Rhabditida	Rhabditidae	Mesorhabditis	B	1	11	OWL	Lower
Nem.499	Yes	No	Nematoda	Chromadorea	Rhabditida	Cephalobidae	Stegelletina	B	2	11	OWL	Lower
Nem.500	Yes	No	Nematoda	Chromadorea	Rhabditida	Tylenchidae	Filenchus	F	2	11	OWL	Lower
Nem.501	Yes	Yes	Nematoda	Chromadorea	Plectida	Plectidae	Plectus	B	2	11	OWL	Lower
Nem.502	Yes	No	Nematoda	Chromadorea	Rhabditida	Anguinidae	Ditylenchus	F	2	11	OWL	Lower
Nem.503	Yes	Yes	Nematoda	Chromadorea	Rhabditida	Cephalobidae	Acrobeles	B	2	11	OWL	Lower
Nem.504	Yes	Yes	Nematoda	Chromadorea	Rhabditida	Anguinidae	Ditylenchus	F	2	11	OWL	Lower
Nem.505	Yes	No	Nematoda	Chromadorea	Rhabditida	Cephalobidae	Stegelletina	B	2	11	OWL	Lower
Nem.506	Yes	No	Nematoda	Chromadorea	Rhabditida	Anguinidae	Ditylenchus	F	2	11	OWL	Lower
Nem.507	blank	blank	blank	blank	blank	blank	blank	blank	blank	blank	blank	blank
Nem.508	blank	blank	blank	blank	blank	blank	blank	blank	blank	blank	blank	blank
Nem.509	Yes	Yes	Nematoda	Enoplea	Dorylaimida	Tylencholaimidae	Tylencholaimus	F	4	17	CHA	Higher
Nem.510	Yes	Yes	Nematoda	Chromadorea	Plectida	Plectidae	Plectus	B	2	17	CHA	Higher
Nem.511	Yes	No	Nematoda	Chromadorea	Plectida	Plectidae	Plectus	B	2	17	CHA	Higher
Nem.512	Yes	No	Nematoda	Chromadorea	Plectida	Plectidae	Plectus	B	2	17	CHA	Higher
Nem.513	Yes	No	Nematoda	Enoplea	Dorylaimida	Aporcelaimidae	Aporcelaimellus	O	5	17	CHA	Higher
Nem.514	Yes	No	Nematoda	Chromadorea	Rhabditida	Rhabditidae	Mesorhabditis	B	1	17	CHA	Higher
Nem.515	Yes	No	Nematoda	Chromadorea	Rhabditida	Rhabditidae	Mesorhabditis	B	1	17	CHA	Higher
Nem.516	Yes	Yes	Nematoda	Chromadorea	Rhabditida	Cephalobidae	Acrobeles	B	2	17	CHA	Higher
Nem.517	Yes	No	Nematoda	Chromadorea	Plectida	Plectidae	Plectus	B	2	17	CHA	Higher
Nem.518	Yes	No	Nematoda	Chromadorea	Plectida	Plectidae	Plectus	B	2	17	CHA	Higher
Nem.519	Yes	No	Nematoda	Chromadorea	Rhabditida	Rhabditidae	Mesorhabditis	B	1	17	CHA	Higher
Nem.520	Yes	Yes	Nematoda	Chromadorea	Rhabditida	Cephalobidae	Acrobeles	B	2	17	CHA	Higher
Nem.521	Yes	Yes	Nematoda	Chromadorea	Plectida	Plectidae	Plectus	B	2	17	CHA	Higher
Nem.522	Yes	Yes	Nematoda	Enoplea	Dorylaimida	Aporcelaimidae	Aporcelaimellus	O	5	17	CHA	Higher
Nem.523	Yes	No	Nematoda	Enoplea	Dorylaimida	Aporcelaimidae	Aporcelaimellus	O	5	17	CHA	Higher
Nem.524	Yes	No	Nematoda	Chromadorea	Rhabditida	Rhabditidae	Mesorhabditis	B	1	17	CHA	Higher
Nem.525	Yes	Yes	Nematoda	Chromadorea	Rhabditida	Dolichodoridae	Amplimerlinius	H	P-p3	17	CHA	Higher
Nem.526	Yes	No	Nematoda	Chromadorea	Rhabditida	Aphelenchoididae	Aphelenchoides	F	2	17	CHA	Higher
Nem.527	Yes	No	Nematoda	Chromadorea	Plectida	Plectidae	Plectus	B	2	17	CHA	Higher
Nem.528	Yes	No	Nematoda	Chromadorea	Rhabditida	Cephalobidae	Acrobeles	B	2	17	CHA	Higher
Nem.529	Yes	Yes	Nematoda	Chromadorea	Plectida	Plectidae	Plectus	B	2	17	CHA	Higher
Nem.530	Yes	No	Nematoda	Chromadorea	Rhabditida	Cephalobidae	Acrobeles	B	2	17	CHA	Higher
Nem.531	Yes	Yes	Nematoda	Chromadorea	Plectida	Plectidae	Plectus	B	2	17	CHA	Higher
Nem.532	Yes	Yes	Nematoda	Chromadorea	Rhabditida	Cephalobidae	Cervidellus	B	2	17	CHA	Higher
Nem.533	Yes	No	Nematoda	Chromadorea	Rhabditida	Aphelenchoididae	Aphelenchoides	F	2	17	CHA	Higher
Nem.534	Yes	No	Nematoda	Chromadorea	Rhabditida	Cephalobidae	Acrobeles	B	2	17	CHA	Higher
Nem.535	Yes	Yes	Nematoda	Chromadorea	Rhabditida	Rhabditidae	Mesorhabditis	B	1	17	CHA	Higher
Nem.536	Yes	Yes	Nematoda	Chromadorea	Rhabditida	Aphelenchidae	Aphelenchus	F	2	17	CHA	Higher
Nem.537	Yes	No	Nematoda	Chromadorea	Rhabditida	Cephalobidae	Acrobeles	B	2	17	CHA	Higher
Nem.538	Yes	Yes	Nematoda	Chromadorea	Rhabditida	Tylenchidae	Neopsilenchus	H	P-p2	17	CHA	Higher
Nem.539	blank	blank	blank	blank	blank	blank	blank	blank	blank	blank	blank	blank
Nem.540	blank	blank	blank	blank	blank	blank	blank	blank	blank	blank	blank	blank
Nem.541	Yes	No	Nematoda	Chromadorea	Rhabditida	Aphelenchidae	Aphelenchus	F	2	15	NGR	Higher
Nem.542	Yes	No	Nematoda	Chromadorea	Rhabditida	Aphelenchidae	Aphelenchus	F	2	15	NGR	Higher
Nem.543	Yes	No	Nematoda	Chromadorea	Rhabditida	Aphelenchidae	Aphelenchus	F	2	15	NGR	Higher
Nem.544	Yes	Yes	Nematoda	Chromadorea	Rhabditida	Cephalobidae	Acrobeloides	B	2	15	NGR	Higher
Nem.545	Yes	No	Nematoda	Chromadorea	Rhabditida	Aphelenchidae	Aphelenchus	F	2	15	NGR	Higher
Nem.546	Yes	Yes	Nematoda	Chromadorea	Rhabditida	Cephalobidae	Acrobeles	B	2	15	NGR	Higher
Nem.547	Yes	Yes	Nematoda	Chromadorea	Rhabditida	Aphelenchidae	Aphelenchus	F	2	15	NGR	Higher
Nem.548	Yes	No	Nematoda	Chromadorea	Rhabditida	Cephalobidae	Acrobeloides	B	2	15	NGR	Higher
Nem.549	Yes	No	Nematoda	Chromadorea	Rhabditida	Cephalobidae	Acrobeles	B	2	15	NGR	Higher
Nem.550	Yes	No	Nematoda	Chromadorea	Rhabditida	Cephalobidae	Acrobeles	B	2	15	NGR	Higher
Nem.551	Yes	No	Nematoda	Chromadorea	Rhabditida	Aphelenchidae	Aphelenchus	F	2	15	NGR	Higher
Nem.552	Yes	No	Nematoda	Chromadorea	Rhabditida	Aphelenchoididae	Aphelenchoides	F	2	15	NGR	Higher
Nem.553	Yes	Yes	Nematoda	Chromadorea	Rhabditida	Cephalobidae	Acrobeles	B	2	15	NGR	Higher
Nem.554	Yes	No	Nematoda	Chromadorea	Rhabditida	Aphelenchidae	Aphelenchus	F	2	15	NGR	Higher
Nem.555	Yes	No	Nematoda	Chromadorea	Rhabditida	Aphelenchidae	Aphelenchus	F	2	15	NGR	Higher
Nem.556	Yes	No	Nematoda	Chromadorea	Rhabditida	Cephalobidae	Acrobeles	B	2	15	NGR	Higher
Nem.557	Yes	No	Nematoda	Chromadorea	Rhabditida	Aphelenchidae	Aphelenchus	F	2	15	NGR	Higher
Nem.558	Yes	Yes	Nematoda	Chromadorea	Rhabditida	Cephalobidae	Acrobeles	B	2	15	NGR	Higher
Nem.559	Yes	No	Nematoda	Chromadorea	Rhabditida	Aphelenchoididae	Aphelenchoides	F	2	15	NGR	Higher
Nem.560	Yes	No	Nematoda	Chromadorea	Rhabditida	Aphelenchidae	Aphelenchus	F	2	15	NGR	Higher
Nem.561	Yes	Yes	Nematoda	Chromadorea	Rhabditida	Cephalobidae	Cervidellus	B	2	15	NGR	Higher
Nem.562	Yes	No	Nematoda	Chromadorea	Rhabditida	Cephalobidae	Cervidellus	B	2	15	NGR	Higher
Nem.563	Yes	No	Nematoda	Chromadorea	Rhabditida	Aphelenchoididae	Aphelenchoides	F	2	15	NGR	Higher
Nem.564	Yes	No	Nematoda	Chromadorea	Rhabditida	Aphelenchidae	Aphelenchus	F	2	15	NGR	Higher
Nem.565	Yes	No	Nematoda	Chromadorea	Rhabditida	Cephalobidae	Acrobeloides	B	2	15	NGR	Higher
Nem.566	Yes	No	Nematoda	Chromadorea	Rhabditida	Aphelenchoididae	Aphelenchoides	F	2	15	NGR	Higher
Nem.567	Yes	No	Nematoda	Enoplea	Dorylaimida	Actinolaimidae	Paractinolaimus	O	4	15	NGR	Higher
Nem.568	Yes	No	Nematoda	Chromadorea	Rhabditida	Aphelenchoididae	Aphelenchoides	F	2	15	NGR	Higher
Nem.569	Yes	No	Nematoda	Chromadorea	Tylenchida	Tylenchidae	Tylenchus	H	P-p2	15	NGR	Higher
Nem.570	Yes	No	Nematoda	Chromadorea	Rhabditida	Aphelenchoididae	Aphelenchoides	F	2	15	NGR	Higher
Nem.571	blank	blank	blank	blank	blank	blank	blank	blank	blank	blank	blank	blank
Nem.572	blank	blank	blank	blank	blank	blank	blank	blank	blank	blank	blank	blank
1 Morphological voucher: Yes, morphological voucher available; No, morphological voucher not available
2 Sanger: Yes, specimen submitted to Sanger sequencing and DNA barcode available; No, specimen not sequenced.
3 Nematode feeding groups according to Yeates et al. (1993): Bacterivores (B), Fungivores (F), Herbivores (H), Omnivores (O), and Predators (P).
4 Nematode c-p values according to Bongers et al. (1995).
5 SSR habitats: Chaparral (CHA), Coastal Scrub Sage (CSS), Native Grass (NGR), Holly-leaf Cherry (HLC), Oak Woodland (OWL), and Riparian (RIP).
6 Soil BD: Soil BD: Higher Soil Bulk Density (Higher), Lower Soil Bulk Density (Lower).

## Sheet: Table S3
Table S3. Sequencing depth, including descriptive metrics (i.e., mean, median, SD) across samples, habitats, and soil bulk density (BD) groups for 16S rRNA (soil and nematode-associated microbiome) and 18S rRNA (soil only). Data include the number of reads (i.e., input) fed to and retained (non-chimeric) by DADA2 as well as the number of unique DNA sequences (i.e., ASVs). The final read and ASV c…
16S rRNA Bacteria/Archaea - Soil Microbes						QIIME - DADA 2						decontam
Sample ID	Sample Type	Maker	Sample	Habitat1	Soil BD2	input	filtered	denoised	merged	non-chimeric	ASV	Read count	ASV3
SK.1.1	Soil Microb.	16S rRNA	1	CSS	Higher	19962	17617	17082	15511	15418	578	12518	567
SK.1.2	Soil Microb.	16S rRNA	1	CSS	Higher	34253	30394	29801	27402	27310	743	20487	727
SK.1.3	Soil Microb.	16S rRNA	1	CSS	Higher	29773	25869	24183	20616	20546	733	15846	717
SK.2.1	Soil Microb.	16S rRNA	2	CSS	Higher	37452	33067	28858	22986	22834	675	22512	662
SK.2.2	Soil Microb.	16S rRNA	2	CSS	Higher	37648	33597	29408	24256	24080	737	23645	724
SK.2.3	Soil Microb.	16S rRNA	2	CSS	Higher	35383	31434	27635	22786	22691	670	22306	657
SK.3.1	Soil Microb.	16S rRNA	3	CSS	Higher	35442	31474	26530	20733	20483	621	20318	613
SK.3.2	Soil Microb.	16S rRNA	3	CSS	Higher	36303	32073	27295	21893	21688	639	21486	631
SK.3.3	Soil Microb.	16S rRNA	3	CSS	Higher	45310	40193	34395	27335	26953	729	26617	719
SK.4.1	Soil Microb.	16S rRNA	4	RIP	Lower	11102	10105	7842	5835	5835	352	5769	348
SK.4.2	Soil Microb.	16S rRNA	4	RIP	Lower	560	494	107	79	79	15	79	15
SK.4.3	Soil Microb.	16S rRNA	4	RIP	Lower	62	38	1	0	0	0	0	0
SK.5.1	Soil Microb.	16S rRNA	5	RIP	Lower	48351	43870	35941	29222	29041	904	28065	880
SK.5.2	Soil Microb.	16S rRNA	5	RIP	Lower	49087	44202	36427	29159	28967	892	28078	875
SK.5.3	Soil Microb.	16S rRNA	5	RIP	Lower	40630	36804	29976	23487	23328	783	22853	774
SK.6.1	Soil Microb.	16S rRNA	6	RIP	Lower	29415	26752	21673	16800	16741	686	16402	674
SK.6.2	Soil Microb.	16S rRNA	6	RIP	Lower	15633	14101	11168	8237	8143	438	8003	432
SK.6.3	Soil Microb.	16S rRNA	6	RIP	Lower	902	805	326	156	156	20	154	19
SK.7.1	Soil Microb.	16S rRNA	7	HLC	Lower	35	11	2	0	0	0	0	0
SK.7.2	Soil Microb.	16S rRNA	7	HLC	Lower	28391	25447	20617	16414	16321	509	15991	500
SK.7.3	Soil Microb.	16S rRNA	7	HLC	Lower	22649	20580	17184	13927	13884	558	13593	548
SK.8.1	Soil Microb.	16S rRNA	8	HLC	Lower	49021	44582	38932	33148	32837	967	32230	952
SK.8.2	Soil Microb.	16S rRNA	8	HLC	Lower	32691	29506	23965	19284	18994	592	18558	585
SK.8.3	Soil Microb.	16S rRNA	8	HLC	Lower	13015	11731	9586	7526	7526	386	7450	383
SK.9.1	Soil Microb.	16S rRNA	9	HLC	Lower	31736	28775	23621	18775	18721	607	18384	600
SK.9.2	Soil Microb.	16S rRNA	9	HLC	Lower	27814	24886	20179	15506	15471	525	15226	518
SK.9.3	Soil Microb.	16S rRNA	9	HLC	Lower	26721	23895	19253	14651	14616	476	14419	471
SK.10.1	Soil Microb.	16S rRNA	10	OWL	Lower	25036	22172	17595	13598	13502	438	13132	426
SK.10.2	Soil Microb.	16S rRNA	10	OWL	Lower	37449	33238	27306	21776	21258	652	20568	634
SK.10.3	Soil Microb.	16S rRNA	10	OWL	Lower	34172	30517	25082	20482	19873	595	19261	578
SK.11.1	Soil Microb.	16S rRNA	11	OWL	Lower	19050	17023	13665	11009	10991	381	10605	367
SK.11.2	Soil Microb.	16S rRNA	11	OWL	Lower	26445	22782	19320	16398	16359	414	13777	401
SK.11.3	Soil Microb.	16S rRNA	11	OWL	Lower	12878	11629	8909	7018	7018	269	6887	262
SK.12.1	Soil Microb.	16S rRNA	12	OWL	Lower	24778	21948	17379	13362	13241	409	12683	392
SK.12.2	Soil Microb.	16S rRNA	12	OWL	Lower	33461	30045	24530	19633	19275	571	18711	559
SK.12.3	Soil Microb.	16S rRNA	12	OWL	Lower	26745	24236	19632	15643	15611	544	15176	528
SK.13.1	Soil Microb.	16S rRNA	13	NGR	Higher	54895	48494	42254	34168	33647	927	33197	908
SK.13.2	Soil Microb.	16S rRNA	13	NGR	Higher	36030	31785	26402	20369	20028	584	19890	575
SK.13.3	Soil Microb.	16S rRNA	13	NGR	Higher	40755	36176	31252	25183	24863	766	24248	750
SK.14.1	Soil Microb.	16S rRNA	14	NGR	Higher	30875	27202	22663	17461	17347	557	16975	548
SK.14.2	Soil Microb.	16S rRNA	14	NGR	Higher	9201	8060	5976	4407	4407	163	4207	159
SK.14.3	Soil Microb.	16S rRNA	14	NGR	Higher	29412	25973	21375	16435	16351	539	16113	527
SK.15.1	Soil Microb.	16S rRNA	15	NGR	Higher	22752	20139	19125	16460	16442	727	14500	713
SK.15.2	Soil Microb.	16S rRNA	15	NGR	Higher	18044	15918	14470	12026	11953	429	7696	417
SK.15.3	Soil Microb.	16S rRNA	15	NGR	Higher	33957	29706	27178	22118	22099	731	19257	714
SK.16.1	Soil Microb.	16S rRNA	16	CHA	Higher	38695	34144	29327	23285	22874	657	22478	639
SK.16.2	Soil Microb.	16S rRNA	16	CHA	Higher	38967	34438	29574	23873	23559	707	23241	696
SK.16.3	Soil Microb.	16S rRNA	16	CHA	Higher	39720	35217	29953	23853	23556	689	23143	676
SK.17.1	Soil Microb.	16S rRNA	17	CHA	Higher	28392	24990	19997	15798	15700	473	15409	461
SK.17.2	Soil Microb.	16S rRNA	17	CHA	Higher	30692	27169	22091	17461	17268	482	17126	477
SK.17.3	Soil Microb.	16S rRNA	17	CHA	Higher	42230	37293	31011	25046	24766	666	24472	657
SK.18.1	Soil Microb.	16S rRNA	18	CHA	Higher	27153	23726	21735	17886	17871	674	14707	656
SK.18.2	Soil Microb.	16S rRNA	18	CHA	Higher	15447	13436	11719	8962	8962	466	8227	458
SK.18.3	Soil Microb.	16S rRNA	18	CHA	Higher	25804	22381	20965	17574	17559	776	15311	759
Blank.1	Blank	16S rRNA	-	-	-	27454	25011	24980	24325	24325	39	-	-
Blank.2	Blank	16S rRNA	-	-	-	24178	21756	21645	21088	21084	120	-	-
Blank.4	Blank	16S rRNA	-	-	-	19460	17686	17660	17187	17187	28	-	-
Blank.6	Blank	16S rRNA	-	-	-	26059	23576	23478	22886	22856	88	-	-
NegCtrl.1	PCR NC	16S rRNA	-	-	-	485	435	422	420	420	2	-	-
ZymoCtrl.1	PCR PC	16S rRNA	-	-	-	32849	30321	30213	28716	23424	9	-	-
Total						1672861	1490924	1280870	1051630	1038339	-	881986	-
Mean						27881	24849	21348	17527	17306	507	16333	547
Median						28902	25658	21913	17730	17715	565	16258	577
SD						12750	11386	9844	8244	8062	263	7852	221
Min						35	11	1	0	0	0	0	0
Max						54895	48494	42254	34168	33647	967	33197	952
18S rRNA Eukaryota - Soil Microeukaryotes						QIIME - DADA 2						decontam
Sample ID	Sample Type	Marker	Sample	Habitat	Soil BD	input	filtered	denoised	merged	non-chimeric	ASV	Read Count	ASV
SK.1.1	Soil Euk.	18S rRNA	1	CSS	Higher	9351	6186	6175	6084	5758	76	5425	69
SK.1.2	Soil Euk.	18S rRNA	1	CSS	Higher	3484	2399	2389	2354	2294	50	2173	45
SK.1.3	Soil Euk.	18S rRNA	1	CSS	Higher	37889	27006	26955	26153	23542	196	23298	190
SK.2.1	Soil Euk.	18S rRNA	2	CSS	Higher	51985	38111	37068	31628	25477	238	25440	237
SK.2.2	Soil Euk.	18S rRNA	2	CSS	Higher	66744	48704	47774	41453	34327	246	34305	244
SK.2.3	Soil Euk.	18S rRNA	2	CSS	Higher	64171	46617	45482	38109	30093	287	29943	284
SK.3.1	Soil Euk.	18S rRNA	3	CSS	Higher	61791	44727	43160	33552	28668	403	28604	401
SK.3.2	Soil Euk.	18S rRNA	3	CSS	Higher	46867	34272	33264	28167	24635	291	24592	289
SK.3.3	Soil Euk.	18S rRNA	3	CSS	Higher	52753	38221	36917	29905	25049	319	24937	316
SK.4.1	Soil Euk.	18S rRNA	4	RIP	Lower	266	14	3	0	0	0	0	0
SK.4.2	Soil Euk.	18S rRNA	4	RIP	Lower	136	12	2	0	0	0	0	0
SK.4.3	Soil Euk.	18S rRNA	4	RIP	Lower	61	14	2	0	0	0	0	0
SK.5.1	Soil Euk.	18S rRNA	5	RIP	Lower	60619	43942	42448	33710	25863	321	25797	318
SK.5.2	Soil Euk.	18S rRNA	5	RIP	Lower	44313	32109	30851	24551	19087	236	19068	235
SK.5.3	Soil Euk.	18S rRNA	5	RIP	Lower	56592	40833	39400	32012	25039	286	24925	283
SK.6.1	Soil Euk.	18S rRNA	6	RIP	Lower	340	10	3	0	0	0	0	0
SK.6.2	Soil Euk.	18S rRNA	6	RIP	Lower	8939	1565	1419	1220	1220	55	1220	55
SK.6.3	Soil Euk.	18S rRNA	6	RIP	Lower	89	10	1	0	0	0	0	0
SK.7.1	Soil Euk.	18S rRNA	7	HLC	Lower	62	5	2	0	0	0	0	0
SK.7.2	Soil Euk.	18S rRNA	7	HLC	Lower	34657	24712	23605	17874	15427	216	15389	215
SK.7.3	Soil Euk.	18S rRNA	7	HLC	Lower	413	16	1	0	0	0	0	0
SK.8.1	Soil Euk.	18S rRNA	8	HLC	Lower	69985	50808	49255	38607	29894	287	29863	286
SK.8.2	Soil Euk.	18S rRNA	8	HLC	Lower	54435	39509	38339	30125	23393	283	23294	281
SK.8.3	Soil Euk.	18S rRNA	8	HLC	Lower	1331	80	49	39	39	6	0	0
SK.9.1	Soil Euk.	18S rRNA	9	HLC	Lower	39885	28515	27240	21743	18395	333	18361	331
SK.9.2	Soil Euk.	18S rRNA	9	HLC	Lower	29773	18482	17612	15384	14889	317	14247	313
SK.9.3	Soil Euk.	18S rRNA	9	HLC	Lower	30056	19785	18702	16048	14947	299	13187	294
SK.10.1	Soil Euk.	18S rRNA	10	OWL	Lower	42981	31498	30115	24873	21834	308	21791	307
SK.10.2	Soil Euk.	18S rRNA	10	OWL	Lower	60410	44154	42260	32116	26066	410	25902	408
SK.10.3	Soil Euk.	18S rRNA	10	OWL	Lower	57781	41685	39655	30636	28140	410	28069	409
SK.11.1	Soil Euk.	18S rRNA	11	OWL	Lower	6617	3748	3420	3122	3115	92	3098	91
SK.11.2	Soil Euk.	18S rRNA	11	OWL	Lower	19617	14042	13348	11157	10149	180	10078	178
SK.11.3	Soil Euk.	18S rRNA	11	OWL	Lower	374	134	61	50	50	7	0	0
SK.12.1	Soil Euk.	18S rRNA	12	OWL	Lower	52669	37435	35893	26008	21293	301	21054	297
SK.12.2	Soil Euk.	18S rRNA	12	OWL	Lower	51033	36724	35278	25747	21512	302	21415	299
SK.12.3	Soil Euk.	18S rRNA	12	OWL	Lower	64157	45889	43905	31126	25300	427	25207	425
SK.13.1	Soil Euk.	18S rRNA	13	NGR	Higher	50471	36033	34793	28834	25880	311	25828	310
SK.13.2	Soil Euk.	18S rRNA	13	NGR	Higher	61806	44848	43356	35955	29515	373	29481	371
SK.13.3	Soil Euk.	18S rRNA	13	NGR	Higher	52909	37818	37169	33603	30884	481	30696	476
SK.14.1	Soil Euk.	18S rRNA	14	NGR	Higher	70285	50558	49545	42619	37419	480	36967	474
SK.14.2	Soil Euk.	18S rRNA	14	NGR	Higher	52223	36801	36454	34174	31928	507	30724	494
SK.14.3	Soil Euk.	18S rRNA	14	NGR	Higher	44942	31994	31008	27303	26033	428	25750	423
SK.15.1	Soil Euk.	18S rRNA	15	NGR	Higher	19409	12900	12890	12483	12020	52	11489	46
SK.15.2	Soil Euk.	18S rRNA	15	NGR	Higher	29389	17532	17408	16959	16482	139	12628	125
SK.15.3	Soil Euk.	18S rRNA	15	NGR	Higher	38858	25855	25827	25343	23305	202	20747	186
SK.16.1	Soil Euk.	18S rRNA	16	CHA	Higher	64527	46383	45352	40338	36428	484	36020	479
SK.16.2	Soil Euk.	18S rRNA	16	CHA	Higher	47811	34285	33377	29294	26654	417	26646	415
SK.16.3	Soil Euk.	18S rRNA	16	CHA	Higher	60225	43238	42140	37880	34796	491	34776	488
SK.17.1	Soil Euk.	18S rRNA	17	CHA	Higher	57896	42240	40701	30718	23889	342	23826	341
SK.17.2	Soil Euk.	18S rRNA	17	CHA	Higher	53188	38683	37171	28456	21274	284	21161	283
SK.17.3	Soil Euk.	18S rRNA	17	CHA	Higher	56844	41137	39622	29969	21303	311	21245	309
SK.18.1	Soil Euk.	18S rRNA	18	CHA	Higher	52048	36876	36766	35772	32801	262	31023	246
SK.18.2	Soil Euk.	18S rRNA	18	CHA	Higher	60524	44055	43908	42231	38461	233	38351	231
SK.18.3	Soil Euk.	18S rRNA	18	CHA	Higher	69835	39429	39289	38215	33766	144	33689	142
Blank.1	Blank	18S rRNA	-	-	-	24510	17097	17013	16965	16842	38	-	-
Blank.2	Blank	18S rRNA	-	-	-	12852	8706	8700	8500	8401	31	-	-
Blank.4	Blank	18S rRNA	-	-	-	8089	1997	1995	1994	1842	16	-	-
Blank.6	Blank	18S rRNA	-	-	-	4640	2222	2218	2150	2150	22	-	-
NegCtrl.1	PCR NC	18S rRNA	-	-	-	4314	220	216	216	216	5	-	-
ZymoCtrl.1	PCR PC	18S rRNA	-	-	-	56799	41604	41599	39407	34832	3	-	-
Total						2237020	1574484	1530570	1292931	1112616	-	1031729	-
Mean						37284	26241	25510	21549	18544	221	19106	240
Median						45905	33191	32136	26081	21673	254	22543	283
SD						24275	17811	17320	14507	12377	162	12034	155
Min						61	5	1	0	0	0	0	0
Max						70285	50808	49545	42619	38461	507	38351	494
16S rRNA Nematode Associated Microbiomes						QIIME - DADA 2						decontam
Sample ID	Sample Type	Marker	Sample	Habitat	Soil BD	input	filtered	denoised	merged	non-chimeric	ASV	Read count	ASV
Nem.1	Nem. Microb.	16S rRNA	16	CHA	Higher	21611	20103	20089	19546	19546	16	19471	14
Nem.2	Nem. Microb.	16S rRNA	16	CHA	Higher	10320	9059	9055	8920	8920	11	7860	9
Nem.3	Nem. Microb.	16S rRNA	16	CHA	Higher	12090	10339	10331	10306	10306	22	6600	16
Nem.4	Nem. Microb.	16S rRNA	16	CHA	Higher	15947	14039	13959	13593	13593	33	13338	28
Nem.5	Nem. Microb.	16S rRNA	16	CHA	Higher	21236	19661	19654	18902	18902	12	18824	11
Nem.6	Nem. Microb.	16S rRNA	16	CHA	Higher	13077	9937	9928	9906	9906	17	7262	13
Nem.7	Nem. Microb.	16S rRNA	16	CHA	Higher	9071	8026	8019	7986	7986	15	6519	12
Nem.8	Nem. Microb.	16S rRNA	16	CHA	Higher	1096	932	928	881	881	14	573	8
Nem.9	Nem. Microb.	16S rRNA	16	CHA	Higher	275	208	197	197	197	12	138	9
Nem.10	Nem. Microb.	16S rRNA	16	CHA	Higher	12	2	1	0	0	0	0	0
Nem.11	Nem. Microb.	16S rRNA	16	CHA	Higher	15192	13569	13562	13225	13225	17	13084	12
Nem.12	Nem. Microb.	16S rRNA	16	CHA	Higher	847	758	754	754	754	11	612	8
Nem.13	Nem. Microb.	16S rRNA	16	CHA	Higher	2877	1703	1700	1693	1693	11	1562	9
Nem.14	Nem. Microb.	16S rRNA	16	CHA	Higher	11179	9555	9528	9457	9333	18	5743	13
Nem.15	Nem. Microb.	16S rRNA	16	CHA	Higher	8004	6543	6539	6536	6536	14	6093	12
Nem.16	Nem. Microb.	16S rRNA	16	CHA	Higher	876	784	764	762	762	25	539	19
Nem.17	Nem. Microb.	16S rRNA	16	CHA	Higher	10134	9211	9204	9137	9137	18	7919	14
Nem.18	Nem. Microb.	16S rRNA	16	CHA	Higher	7961	6082	6076	6066	6066	20	3651	13
Nem.19	Nem. Microb.	16S rRNA	16	CHA	Higher	21689	11134	11099	11043	11043	39	10837	35
Nem.20	Nem. Microb.	16S rRNA	16	CHA	Higher	4667	4207	4201	4198	4198	7	2404	5
Nem.21	Nem. Microb.	16S rRNA	16	CHA	Higher	10444	9336	9328	9179	9179	17	4414	12
Nem.22	Nem. Microb.	16S rRNA	16	CHA	Higher	1382	1114	1102	1102	1102	8	927	6
Nem.23	Nem. Microb.	16S rRNA	16	CHA	Higher	2531	2244	2235	2201	2201	6	270	3
Nem.24	Nem. Microb.	16S rRNA	16	CHA	Higher	542	484	475	475	475	12	291	8
Nem.25	Nem. Microb.	16S rRNA	16	CHA	Higher	412	349	339	339	339	10	120	5
Nem.26	Nem. Microb.	16S rRNA	16	CHA	Higher	2760	2475	2473	2473	2473	10	2160	7
Nem.27	Nem. Microb.	16S rRNA	16	CHA	Higher	6614	5576	5567	5557	5557	10	3088	8
Nem.28	Nem. Microb.	16S rRNA	16	CHA	Higher	2115	1578	1573	1572	1572	5	576	1
Nem.29	Nem. Microb.	16S rRNA	16	CHA	Higher	8727	7769	7760	7665	7665	10	5856	7
Nem.30	Nem. Microb.	16S rRNA	16	CHA	Higher	18971	17845	17839	17367	17367	8	17349	5
Nem.31	Nem. Microb.	16S rRNA	8	HLC	Lower	4175	3676	3669	3619	3619	13	3516	12
Nem.32	Nem. Microb.	16S rRNA	8	HLC	Lower	334	306	301	301	301	1	301	1
Nem.33	Nem. Microb.	16S rRNA	8	HLC	Lower	17427	14426	14399	14238	14238	40	12735	35
Nem.34	Nem. Microb.	16S rRNA	8	HLC	Lower	17202	5546	5539	5539	5539	16	2562	8
Nem.35	Nem. Microb.	16S rRNA	8	HLC	Lower	11463	9555	9552	9421	9421	10	5092	7
Nem.36	Nem. Microb.	16S rRNA	8	HLC	Lower	13	6	2	2	2	1	2	1
Nem.37	Nem. Microb.	16S rRNA	8	HLC	Lower	6449	5374	5369	5303	5303	17	3254	12
Nem.38	Nem. Microb.	16S rRNA	8	HLC	Lower	3480	2517	2517	2517	2517	16	1370	11
Nem.39	Nem. Microb.	16S rRNA	8	HLC	Lower	11895	10131	10126	10025	10025	30	9373	27
Nem.40	Nem. Microb.	16S rRNA	8	HLC	Lower	21053	18430	18393	18170	18170	66	15564	59
Nem.41	Nem. Microb.	16S rRNA	8	HLC	Lower	22218	17937	17921	17824	17824	44	17220	39
Nem.42	Nem. Microb.	16S rRNA	8	HLC	Lower	20215	18543	18529	17955	16988	2	10861	1
Nem.43	Nem. Microb.	16S rRNA	8	HLC	Lower	27599	23631	23614	23474	23474	31	20450	26
Nem.44	Nem. Microb.	16S rRNA	8	HLC	Lower	14920	13567	13465	13198	13198	23	11649	19
Nem.45	Nem. Microb.	16S rRNA	8	HLC	Lower	18392	16441	16429	16266	16266	37	14124	31
Nem.46	Nem. Microb.	16S rRNA	8	HLC	Lower	17793	15446	15438	15286	15286	35	11674	28
Nem.47	Nem. Microb.	16S rRNA	8	HLC	Lower	4019	2540	2502	2462	2462	9	1841	7
Nem.48	Nem. Microb.	16S rRNA	8	HLC	Lower	9998	8170	8166	8026	8026	9	5492	7
Nem.49	Nem. Microb.	16S rRNA	8	HLC	Lower	4195	3886	3884	3826	3826	8	2298	3
Nem.50	Nem. Microb.	16S rRNA	8	HLC	Lower	4380	3747	3741	3714	3714	9	437	6
Nem.51	Nem. Microb.	16S rRNA	8	HLC	Lower	18264	7072	7069	6955	6955	20	5984	17
Nem.52	Nem. Microb.	16S rRNA	8	HLC	Lower	8339	7614	7609	7572	7572	26	6352	22
Nem.53	Nem. Microb.	16S rRNA	8	HLC	Lower	10698	9577	9575	9371	9371	8	49	5
Nem.54	Nem. Microb.	16S rRNA	8	HLC	Lower	19331	17025	17009	16890	16890	45	16622	42
Nem.55	Nem. Microb.	16S rRNA	8	HLC	Lower	17103	15160	15148	15095	15095	31	13712	26
Nem.56	Nem. Microb.	16S rRNA	8	HLC	Lower	10018	8317	8316	8225	8225	19	4816	14
Nem.57	Nem. Microb.	16S rRNA	8	HLC	Lower	28940	26910	26900	26226	26226	1	26226	1
Nem.58	Nem. Microb.	16S rRNA	8	HLC	Lower	18016	16098	16087	16001	16001	45	15625	41
Nem.59	Nem. Microb.	16S rRNA	8	HLC	Lower	9728	8657	8647	8644	8644	21	8119	16
Nem.60	Nem. Microb.	16S rRNA	8	HLC	Lower	22282	20178	20157	19668	19668	20	19405	18
Nem.61	Nem. Microb.	16S rRNA	12	OWL	Lower	15969	13363	13355	13182	13182	32	12364	28
Nem.62	Nem. Microb.	16S rRNA	12	OWL	Lower	16158	14811	14806	14551	14551	29	12737	24
Nem.63	Nem. Microb.	16S rRNA	12	OWL	Lower	13483	10606	10598	10596	10596	24	7795	17
Nem.64	Nem. Microb.	16S rRNA	12	OWL	Lower	15771	14223	14220	14153	14153	31	12427	25
Nem.65	Nem. Microb.	16S rRNA	12	OWL	Lower	16152	13574	13563	13563	13563	31	9707	21
Nem.66	Nem. Microb.	16S rRNA	12	OWL	Lower	18852	10799	10794	10753	10753	20	8473	17
Nem.67	Nem. Microb.	16S rRNA	12	OWL	Lower	17698	16067	16028	15865	15865	31	12849	24
Nem.68	Nem. Microb.	16S rRNA	12	OWL	Lower	19401	17317	17285	17157	17157	49	17019	47
Nem.69	Nem. Microb.	16S rRNA	12	OWL	Lower	10315	8739	8704	8669	8669	25	8140	19
Nem.70	Nem. Microb.	16S rRNA	12	OWL	Lower	4846	4349	4343	4343	4343	13	2525	11
Nem.71	Nem. Microb.	16S rRNA	12	OWL	Lower	15437	13652	13650	13485	13485	31	11539	22
Nem.72	Nem. Microb.	16S rRNA	12	OWL	Lower	24628	21921	21808	21303	21303	21	2318	19
Nem.73	Nem. Microb.	16S rRNA	12	OWL	Lower	6097	2968	2958	2958	2958	10	677	5
Nem.74	Nem. Microb.	16S rRNA	12	OWL	Lower	5843	5314	5309	5178	5178	13	4300	10
Nem.75	Nem. Microb.	16S rRNA	12	OWL	Lower	17109	15076	15064	14990	14990	43	14173	39
Nem.76	Nem. Microb.	16S rRNA	12	OWL	Lower	6140	5708	5704	5694	5694	11	5304	9
Nem.77	Nem. Microb.	16S rRNA	12	OWL	Lower	4989	4531	4522	4497	4497	24	4307	22
Nem.78	Nem. Microb.	16S rRNA	12	OWL	Lower	1100	938	935	935	935	4	29	2
Nem.79	Nem. Microb.	16S rRNA	12	OWL	Lower	9903	8922	8835	8685	8685	149	7845	138
Nem.80	Nem. Microb.	16S rRNA	12	OWL	Lower	14382	12044	12033	11926	11926	33	10127	29
Nem.81	Nem. Microb.	16S rRNA	12	OWL	Lower	17992	14646	14641	14438	14438	24	13586	20
Nem.82	Nem. Microb.	16S rRNA	12	OWL	Lower	343	234	230	230	230	7	220	6
Nem.85	Nem. Microb.	16S rRNA	12	OWL	Lower	1489	837	830	830	830	5	161	2
Nem.86	Nem. Microb.	16S rRNA	12	OWL	Lower	5242	3559	3555	3521	3521	4	3473	3
Nem.87	Nem. Microb.	16S rRNA	12	OWL	Lower	5512	4833	4829	4818	4818	14	4112	10
Nem.88	Nem. Microb.	16S rRNA	12	OWL	Lower	10541	9460	9458	9458	9458	18	6015	13
Nem.89	Nem. Microb.	16S rRNA	12	OWL	Lower	7415	6849	6817	6781	6781	15	4166	11
Nem.90	Nem. Microb.	16S rRNA	12	OWL	Lower	13059	11263	11253	11200	11200	21	10322	18
Nem.91	Nem. Microb.	16S rRNA	12	OWL	Lower	6872	6169	6165	6164	6164	12	5962	11
Nem.92	Nem. Microb.	16S rRNA	12	OWL	Lower	9428	7740	7734	7732	7732	18	6027	15
Nem.93	Nem. Microb.	16S rRNA	2	CSS	Higher	3276	2923	2918	2894	2894	12	2804	10
Nem.94	Nem. Microb.	16S rRNA	2	CSS	Higher	11703	10365	10354	10287	10287	19	8032	12
Nem.95	Nem. Microb.	16S rRNA	2	CSS	Higher	4951	4564	4554	4522	4522	6	1396	2
Nem.96	Nem. Microb.	16S rRNA	2	CSS	Higher	5753	5218	5201	5183	5183	14	4710	11
Nem.97	Nem. Microb.	16S rRNA	2	CSS	Higher	3585	3268	3266	3266	3266	9	2361	8
Nem.98	Nem. Microb.	16S rRNA	2	CSS	Higher	1445	1313	1306	1306	1306	2	773	1
Nem.99	Nem. Microb.	16S rRNA	2	CSS	Higher	5975	5528	5522	5428	5428	9	382	6
Nem.101	Nem. Microb.	16S rRNA	2	CSS	Higher	2538	1999	1993	1993	1993	7	953	5
Nem.103	Nem. Microb.	16S rRNA	2	CSS	Higher	1670	1531	1526	1499	1499	8	1043	5
Nem.104	Nem. Microb.	16S rRNA	2	CSS	Higher	1544	1285	1275	1275	1275	8	1213	7
Nem.105	Nem. Microb.	16S rRNA	2	CSS	Higher	2606	2367	2362	2331	2331	7	872	4
Nem.106	Nem. Microb.	16S rRNA	2	CSS	Higher	1055	962	956	956	956	5	371	2
Nem.107	Nem. Microb.	16S rRNA	2	CSS	Higher	3143	2473	2471	2423	2423	10	1495	5
Nem.108	Nem. Microb.	16S rRNA	2	CSS	Higher	2573	2103	2099	2097	2097	14	1713	11
Nem.109	Nem. Microb.	16S rRNA	2	CSS	Higher	10888	9862	9854	9841	9841	14	8384	9
Nem.110	Nem. Microb.	16S rRNA	2	CSS	Higher	5030	4093	4062	3989	3989	9	2582	5
Nem.111	Nem. Microb.	16S rRNA	2	CSS	Higher	6460	5890	5886	5886	5886	13	4184	8
Nem.112	Nem. Microb.	16S rRNA	2	CSS	Higher	2988	2706	2700	2700	2700	5	928	2
Nem.113	Nem. Microb.	16S rRNA	2	CSS	Higher	1401	1036	1034	1033	1033	3	983	2
Nem.114	Nem. Microb.	16S rRNA	2	CSS	Higher	4538	3730	3726	3722	3722	8	1147	4
Nem.115	Nem. Microb.	16S rRNA	2	CSS	Higher	4055	3126	3123	3123	3123	8	2085	5
Nem.116	Nem. Microb.	16S rRNA	2	CSS	Higher	6542	3224	3223	3223	3223	6	377	3
Nem.117	Nem. Microb.	16S rRNA	2	CSS	Higher	6262	5749	5747	5742	5742	8	1430	3
Nem.118	Nem. Microb.	16S rRNA	2	CSS	Higher	3348	2448	2441	2435	2435	4	2435	4
Nem.119	Nem. Microb.	16S rRNA	2	CSS	Higher	7778	6437	6431	6429	6429	6	5539	5
Nem.120	Nem. Microb.	16S rRNA	2	CSS	Higher	6662	6105	6102	6018	6018	7	2907	5
Nem.121	Nem. Microb.	16S rRNA	2	CSS	Higher	8649	5241	5237	5237	5237	8	4326	6
Nem.122	Nem. Microb.	16S rRNA	2	CSS	Higher	3498	2515	2511	2511	2511	6	2133	5
Nem.125	Nem. Microb.	16S rRNA	5	RIP	Lower	7248	6559	6549	6530	6530	20	5866	16
Nem.126	Nem. Microb.	16S rRNA	5	RIP	Lower	62796	56417	56404	55609	55474	41	51323	38
Nem.127	Nem. Microb.	16S rRNA	5	RIP	Lower	44079	37143	37136	36601	36601	21	34583	17
Nem.128	Nem. Microb.	16S rRNA	5	RIP	Lower	8251	6425	6419	6413	6413	13	5514	11
Nem.129	Nem. Microb.	16S rRNA	5	RIP	Lower	2913	2636	2626	2611	2611	5	2127	4
Nem.130	Nem. Microb.	16S rRNA	5	RIP	Lower	2591	2173	2166	2136	2136	10	1072	9
Nem.131	Nem. Microb.	16S rRNA	5	RIP	Lower	17422	15913	15902	15659	15659	15	12500	11
Nem.132	Nem. Microb.	16S rRNA	5	RIP	Lower	16277	13067	13059	13057	13057	22	4741	12
Nem.133	Nem. Microb.	16S rRNA	5	RIP	Lower	18026	16580	16580	16226	16226	21	14416	18
Nem.134	Nem. Microb.	16S rRNA	5	RIP	Lower	1852	1662	1654	1654	1654	10	1365	7
Nem.135	Nem. Microb.	16S rRNA	5	RIP	Lower	3816	3464	3456	3443	3443	17	3040	14
Nem.136	Nem. Microb.	16S rRNA	5	RIP	Lower	22483	4337	4328	4328	4328	10	2331	8
Nem.137	Nem. Microb.	16S rRNA	5	RIP	Lower	6473	6028	6019	5966	5966	8	3580	6
Nem.138	Nem. Microb.	16S rRNA	5	RIP	Lower	79863	68856	68803	67659	67659	13	3193	9
Nem.139	Nem. Microb.	16S rRNA	5	RIP	Lower	5137	4620	4615	4614	4614	14	3314	11
Nem.140	Nem. Microb.	16S rRNA	5	RIP	Lower	18842	11337	11325	11222	11222	25	8899	17
Nem.141	Nem. Microb.	16S rRNA	5	RIP	Lower	19781	16764	16760	16756	16756	11	180	10
Nem.142	Nem. Microb.	16S rRNA	5	RIP	Lower	17299	653	641	641	641	9	634	8
Nem.143	Nem. Microb.	16S rRNA	5	RIP	Lower	19436	17036	16962	16814	16814	12	1296	11
Nem.144	Nem. Microb.	16S rRNA	5	RIP	Lower	10935	8115	8109	8104	8104	14	5673	10
Nem.145	Nem. Microb.	16S rRNA	5	RIP	Lower	14743	11542	11525	11464	11464	19	10227	16
Nem.146	Nem. Microb.	16S rRNA	5	RIP	Lower	15914	3495	3486	3486	3486	14	2530	8
Nem.147	Nem. Microb.	16S rRNA	5	RIP	Lower	10712	9359	9356	9309	9309	22	5579	16
Nem.148	Nem. Microb.	16S rRNA	5	RIP	Lower	7173	6195	6189	6106	6106	10	5872	8
Nem.149	Nem. Microb.	16S rRNA	5	RIP	Lower	19203	16345	16341	16341	16341	10	654	9
Nem.150	Nem. Microb.	16S rRNA	5	RIP	Lower	11258	9609	9598	9516	9421	11	7234	9
Nem.151	Nem. Microb.	16S rRNA	5	RIP	Lower	6580	5980	5971	5968	5968	12	5635	11
Nem.152	Nem. Microb.	16S rRNA	5	RIP	Lower	10787	7992	7984	7936	7936	13	6198	9
Nem.153	Nem. Microb.	16S rRNA	5	RIP	Lower	5442	3258	3253	3253	3253	4	3253	4
Nem.154	Nem. Microb.	16S rRNA	5	RIP	Lower	7724	6668	6664	6650	6650	5	813	4
Nem.157	Nem. Microb.	16S rRNA	14	NGR	Higher	11809	10735	10720	10467	10467	17	353	12
Nem.158	Nem. Microb.	16S rRNA	14	NGR	Higher	9091	7224	7221	7217	7217	21	5132	13
Nem.159	Nem. Microb.	16S rRNA	14	NGR	Higher	22713	19801	19720	19345	19345	42	13044	32
Nem.161	Nem. Microb.	16S rRNA	14	NGR	Higher	17197	15882	15876	15689	15689	25	11224	17
Nem.162	Nem. Microb.	16S rRNA	14	NGR	Higher	7632	6507	6483	6344	6344	32	4277	24
Nem.163	Nem. Microb.	16S rRNA	14	NGR	Higher	11462	10336	10332	10329	10329	21	6423	14
Nem.164	Nem. Microb.	16S rRNA	14	NGR	Higher	9792	8801	8796	8779	8779	27	4567	18
Nem.165	Nem. Microb.	16S rRNA	14	NGR	Higher	12935	12191	12185	12183	12183	20	12136	14
Nem.166	Nem. Microb.	16S rRNA	14	NGR	Higher	17978	14996	14991	14970	14970	25	5716	16
Nem.167	Nem. Microb.	16S rRNA	14	NGR	Higher	12906	11845	11842	11739	11739	14	10048	11
Nem.168	Nem. Microb.	16S rRNA	14	NGR	Higher	16443	14464	14461	14398	14398	36	12120	26
Nem.169	Nem. Microb.	16S rRNA	14	NGR	Higher	18995	14388	14353	14259	14259	39	10248	27
Nem.170	Nem. Microb.	16S rRNA	14	NGR	Higher	13582	12180	12170	12083	12083	19	8557	12
Nem.171	Nem. Microb.	16S rRNA	14	NGR	Higher	10180	8698	8663	8558	8558	21	4082	14
Nem.172	Nem. Microb.	16S rRNA	14	NGR	Higher	20386	17975	17959	17957	17957	13	17780	7
Nem.173	Nem. Microb.	16S rRNA	14	NGR	Higher	5783	4296	4290	4287	4287	12	2556	7
Nem.174	Nem. Microb.	16S rRNA	14	NGR	Higher	2017	1286	1274	1223	1223	10	271	5
Nem.175	Nem. Microb.	16S rRNA	14	NGR	Higher	9907	8731	8720	8616	8616	13	5770	8
Nem.176	Nem. Microb.	16S rRNA	14	NGR	Higher	14249	11997	11934	11740	11740	14	4330	9
Nem.177	Nem. Microb.	16S rRNA	14	NGR	Higher	12330	7796	7789	7708	7708	16	4199	11
Nem.178	Nem. Microb.	16S rRNA	14	NGR	Higher	11538	10178	10172	10153	10153	21	9493	18
Nem.179	Nem. Microb.	16S rRNA	14	NGR	Higher	14630	10318	10306	10296	10296	22	7788	16
Nem.180	Nem. Microb.	16S rRNA	14	NGR	Higher	18790	16357	16345	16344	16110	24	12784	17
Nem.181	Nem. Microb.	16S rRNA	14	NGR	Higher	13238	8757	8749	8741	8741	21	2990	11
Nem.182	Nem. Microb.	16S rRNA	14	NGR	Higher	2165	1553	1551	1518	1518	8	1127	6
Nem.183	Nem. Microb.	16S rRNA	14	NGR	Higher	12012	10133	10098	10058	10058	17	8482	15
Nem.184	Nem. Microb.	16S rRNA	14	NGR	Higher	8508	4049	4040	4038	4038	8	1226	4
Nem.185	Nem. Microb.	16S rRNA	14	NGR	Higher	16398	14931	14921	14564	14564	3	14	2
Nem.186	Nem. Microb.	16S rRNA	14	NGR	Higher	6005	4962	4956	4954	4954	7	1543	4
Nem.189	Nem. Microb.	16S rRNA	3	CSS	Higher	60462	54752	54745	53551	53551	8	99	5
Nem.190	Nem. Microb.	16S rRNA	3	CSS	Higher	3555	3002	2990	2990	2990	8	1876	6
Nem.191	Nem. Microb.	16S rRNA	3	CSS	Higher	8669	7844	7837	7735	7735	16	6127	11
Nem.192	Nem. Microb.	16S rRNA	3	CSS	Higher	11796	10815	10808	10745	10745	22	9424	16
Nem.193	Nem. Microb.	16S rRNA	3	CSS	Higher	9431	8755	8746	8624	8624	16	5251	11
Nem.194	Nem. Microb.	16S rRNA	3	CSS	Higher	5343	4305	4299	4298	3447	7	2864	6
Nem.196	Nem. Microb.	16S rRNA	3	CSS	Higher	6925	6318	6312	6252	6183	13	4020	9
Nem.197	Nem. Microb.	16S rRNA	3	CSS	Higher	8612	7312	7304	7267	7267	20	4532	16
Nem.198	Nem. Microb.	16S rRNA	3	CSS	Higher	15159	7581	7571	7550	7550	31	5223	22
Nem.199	Nem. Microb.	16S rRNA	3	CSS	Higher	11437	9343	9336	9283	9283	21	6063	15
Nem.200	Nem. Microb.	16S rRNA	3	CSS	Higher	6398	4494	4489	4489	4489	3	3462	1
Nem.201	Nem. Microb.	16S rRNA	3	CSS	Higher	13321	11650	11646	11563	11563	15	6721	10
Nem.202	Nem. Microb.	16S rRNA	3	CSS	Higher	8613	7880	7874	7820	7820	15	5194	10
Nem.203	Nem. Microb.	16S rRNA	3	CSS	Higher	6808	6215	6206	6204	6204	11	5150	9
Nem.204	Nem. Microb.	16S rRNA	3	CSS	Higher	12696	11426	11424	11362	11362	19	8805	13
Nem.205	Nem. Microb.	16S rRNA	3	CSS	Higher	5161	4246	4240	4238	4238	11	2546	8
Nem.206	Nem. Microb.	16S rRNA	3	CSS	Higher	886	824	820	782	782	2	427	1
Nem.207	Nem. Microb.	16S rRNA	3	CSS	Higher	4978	4516	4508	4508	4508	14	3953	12
Nem.208	Nem. Microb.	16S rRNA	3	CSS	Higher	2318	1875	1868	1867	1867	7	786	4
Nem.209	Nem. Microb.	16S rRNA	3	CSS	Higher	8492	7398	7393	7380	7264	11	4460	8
Nem.210	Nem. Microb.	16S rRNA	3	CSS	Higher	5100	4693	4687	4628	4628	9	2076	5
Nem.211	Nem. Microb.	16S rRNA	3	CSS	Higher	3819	3273	3270	3270	3270	15	2003	11
Nem.212	Nem. Microb.	16S rRNA	3	CSS	Higher	13808	9330	9303	9186	9186	30	4590	21
Nem.213	Nem. Microb.	16S rRNA	3	CSS	Higher	4701	3418	3410	3408	3408	12	2958	10
Nem.214	Nem. Microb.	16S rRNA	3	CSS	Higher	611	568	562	562	562	2	0	0
Nem.215	Nem. Microb.	16S rRNA	2	CSS	Higher	18827	16942	16789	16150	15256	74	13563	70
Nem.216	Nem. Microb.	16S rRNA	3	CSS	Higher	4775	4224	4223	4168	4168	6	2561	2
Nem.217	Nem. Microb.	16S rRNA	3	CSS	Higher	2255	2011	2002	1991	1991	6	1991	6
Nem.218	Nem. Microb.	16S rRNA	3	CSS	Higher	2841	2601	2597	2597	2597	8	1994	6
Nem.221	Nem. Microb.	16S rRNA	7	HLC	Lower	160006	149511	149335	147847	147838	47	138666	41
Nem.222	Nem. Microb.	16S rRNA	7	HLC	Lower	13086	11762	11726	11691	11691	35	8792	25
Nem.223	Nem. Microb.	16S rRNA	7	HLC	Lower	19106	13777	13773	13587	13276	45	10541	31
Nem.224	Nem. Microb.	16S rRNA	7	HLC	Lower	12334	11125	11100	11083	11083	24	7166	19
Nem.225	Nem. Microb.	16S rRNA	7	HLC	Lower	11793	10260	10254	10247	10247	38	6057	27
Nem.226	Nem. Microb.	16S rRNA	7	HLC	Lower	14237	12862	12855	12850	12850	32	10658	24
Nem.227	Nem. Microb.	16S rRNA	7	HLC	Lower	9453	8547	8543	8502	8502	24	5920	17
Nem.228	Nem. Microb.	16S rRNA	7	HLC	Lower	13425	8726	8722	8717	8717	38	6094	27
Nem.229	Nem. Microb.	16S rRNA	7	HLC	Lower	11359	9553	9542	9491	9491	40	8385	31
Nem.230	Nem. Microb.	16S rRNA	7	HLC	Lower	12333	11143	11134	11095	10864	30	9576	26
Nem.231	Nem. Microb.	16S rRNA	7	HLC	Lower	13632	11440	11384	11091	11091	30	4474	22
Nem.232	Nem. Microb.	16S rRNA	7	HLC	Lower	8738	6956	6948	6898	6898	24	5478	18
Nem.233	Nem. Microb.	16S rRNA	7	HLC	Lower	7037	5817	5812	5812	5812	16	4453	11
Nem.234	Nem. Microb.	16S rRNA	7	HLC	Lower	10576	8200	8193	8184	8184	25	7159	21
Nem.235	Nem. Microb.	16S rRNA	7	HLC	Lower	6077	5333	5325	5281	5281	21	3868	16
Nem.236	Nem. Microb.	16S rRNA	7	HLC	Lower	15238	12225	12220	12154	12154	24	8569	19
Nem.237	Nem. Microb.	16S rRNA	7	HLC	Lower	9914	8727	8718	8649	8649	23	5675	17
Nem.238	Nem. Microb.	16S rRNA	7	HLC	Lower	13769	10393	10375	10368	10368	26	7173	19
Nem.239	Nem. Microb.	16S rRNA	7	HLC	Lower	17553	15748	15660	15401	15401	50	14941	43
Nem.240	Nem. Microb.	16S rRNA	7	HLC	Lower	22261	14822	14811	14464	14464	26	2778	17
Nem.241	Nem. Microb.	16S rRNA	7	HLC	Lower	12955	10842	10839	10745	10373	20	5956	17
Nem.242	Nem. Microb.	16S rRNA	7	HLC	Lower	13041	11373	11369	11299	11299	23	8924	18
Nem.243	Nem. Microb.	16S rRNA	7	HLC	Lower	15612	13819	13813	13794	13721	50	10876	38
Nem.244	Nem. Microb.	16S rRNA	7	HLC	Lower	12098	10020	10018	9977	9977	38	7480	32
Nem.245	Nem. Microb.	16S rRNA	7	HLC	Lower	6214	5112	5105	5105	5105	14	3551	11
Nem.246	Nem. Microb.	16S rRNA	7	HLC	Lower	12629	10924	10916	10450	10450	26	8302	21
Nem.247	Nem. Microb.	16S rRNA	7	HLC	Lower	18803	15813	15805	15796	15796	36	11731	26
Nem.248	Nem. Microb.	16S rRNA	7	HLC	Lower	18851	16758	16717	16467	16467	36	15890	31
Nem.249	Nem. Microb.	16S rRNA	7	HLC	Lower	7811	6129	6128	6113	6113	23	4466	18
Nem.250	Nem. Microb.	16S rRNA	7	HLC	Lower	5756	3335	3331	3329	3329	15	2325	11
Nem.253	Nem. Microb.	16S rRNA	10	OWL	Lower	27462	24970	24954	24385	24385	18	24301	15
Nem.254	Nem. Microb.	16S rRNA	10	OWL	Lower	16501	14698	14667	14501	14501	29	10738	23
Nem.255	Nem. Microb.	16S rRNA	10	OWL	Lower	2752	2450	2426	2424	2424	34	1805	26
Nem.256	Nem. Microb.	16S rRNA	10	OWL	Lower	604	539	536	527	527	18	390	13
Nem.257	Nem. Microb.	16S rRNA	10	OWL	Lower	10971	9830	9824	9774	9774	17	5417	11
Nem.258	Nem. Microb.	16S rRNA	10	OWL	Lower	2126	1774	1759	1721	1721	27	1612	23
Nem.259	Nem. Microb.	16S rRNA	10	OWL	Lower	494	439	433	433	433	10	208	6
Nem.260	Nem. Microb.	16S rRNA	10	OWL	Lower	1002	826	817	817	817	21	564	15
Nem.261	Nem. Microb.	16S rRNA	10	OWL	Lower	241	167	156	156	156	12	149	11
Nem.262	Nem. Microb.	16S rRNA	10	OWL	Lower	7897	7209	7203	7203	7203	13	4524	10
Nem.263	Nem. Microb.	16S rRNA	10	OWL	Lower	883	775	767	767	767	18	657	13
Nem.264	Nem. Microb.	16S rRNA	10	OWL	Lower	6847	6280	6277	6276	6276	12	4761	8
Nem.265	Nem. Microb.	16S rRNA	10	OWL	Lower	16170	14663	14649	14272	14224	11	14168	9
Nem.266	Nem. Microb.	16S rRNA	10	OWL	Lower	532	322	310	265	265	10	221	8
Nem.267	Nem. Microb.	16S rRNA	10	OWL	Lower	10059	8947	8944	8820	8820	12	1870	4
Nem.268	Nem. Microb.	16S rRNA	10	OWL	Lower	8673	7960	7921	7831	7831	11	5894	6
Nem.269	Nem. Microb.	16S rRNA	10	OWL	Lower	2694	1784	1777	1776	1776	9	906	6
Nem.270	Nem. Microb.	16S rRNA	10	OWL	Lower	10382	8352	8344	8313	8313	10	3118	6
Nem.271	Nem. Microb.	16S rRNA	10	OWL	Lower	10625	8453	8429	8413	8413	30	6902	21
Nem.272	Nem. Microb.	16S rRNA	10	OWL	Lower	12046	10994	10979	10977	10977	9	10951	6
Nem.273	Nem. Microb.	16S rRNA	10	OWL	Lower	6124	5047	5041	4918	4918	6	3276	4
Nem.274	Nem. Microb.	16S rRNA	10	OWL	Lower	6281	5734	5731	5669	5669	8	3733	5
Nem.275	Nem. Microb.	16S rRNA	10	OWL	Lower	9981	9091	9087	9056	9056	21	8535	18
Nem.276	Nem. Microb.	16S rRNA	10	OWL	Lower	4510	2832	2807	2782	2782	47	2123	39
Nem.277	Nem. Microb.	16S rRNA	10	OWL	Lower	5018	4556	4550	4543	4543	9	894	4
Nem.278	Nem. Microb.	16S rRNA	10	OWL	Lower	1057	959	952	952	952	12	574	8
Nem.279	Nem. Microb.	16S rRNA	10	OWL	Lower	7181	6622	6617	6582	6582	8	6237	6
Nem.280	Nem. Microb.	16S rRNA	10	OWL	Lower	11968	9793	9785	9660	9660	18	4894	11
Nem.281	Nem. Microb.	16S rRNA	10	OWL	Lower	4596	4042	4027	4027	4027	7	2013	4
Nem.282	Nem. Microb.	16S rRNA	10	OWL	Lower	215	181	171	155	155	5	94	3
Nem.285	Nem. Microb.	16S rRNA	13	NGR	Higher	21884	20697	20691	20480	20480	8	20346	6
Nem.286	Nem. Microb.	16S rRNA	13	NGR	Higher	8700	7252	7243	7230	7230	18	5800	14
Nem.287	Nem. Microb.	16S rRNA	13	NGR	Higher	6359	5496	5483	5451	5451	10	3621	9
Nem.288	Nem. Microb.	16S rRNA	13	NGR	Higher	31154	29424	29412	29383	29383	4	29282	2
Nem.289	Nem. Microb.	16S rRNA	13	NGR	Higher	3945	3625	3619	3554	3554	6	2183	3
Nem.290	Nem. Microb.	16S rRNA	13	NGR	Higher	25570	24040	24028	24006	24006	11	23970	10
Nem.291	Nem. Microb.	16S rRNA	13	NGR	Higher	9385	8461	8460	8455	8455	9	5677	6
Nem.292	Nem. Microb.	16S rRNA	13	NGR	Higher	7117	6530	6518	6490	6490	9	3883	5
Nem.293	Nem. Microb.	16S rRNA	13	NGR	Higher	30765	29047	29036	28957	28957	12	28763	6
Nem.294	Nem. Microb.	16S rRNA	13	NGR	Higher	22081	19992	19900	19625	18977	67	18810	61
Nem.295	Nem. Microb.	16S rRNA	13	NGR	Higher	25410	23777	23639	23589	23589	15	23543	13
Nem.296	Nem. Microb.	16S rRNA	13	NGR	Higher	18426	16796	16726	16073	16073	13	783	10
Nem.297	Nem. Microb.	16S rRNA	13	NGR	Higher	12645	10743	10735	10673	10673	10	6116	7
Nem.298	Nem. Microb.	16S rRNA	13	NGR	Higher	11420	10427	10420	10416	10416	17	5467	13
Nem.299	Nem. Microb.	16S rRNA	13	NGR	Higher	26816	25432	25404	25384	25384	21	25267	16
Nem.300	Nem. Microb.	16S rRNA	13	NGR	Higher	32517	30708	30616	30325	30325	9	30217	7
Nem.301	Nem. Microb.	16S rRNA	13	NGR	Higher	19739	18379	18377	18341	18341	19	17588	13
Nem.302	Nem. Microb.	16S rRNA	13	NGR	Higher	13024	11744	11740	11596	11596	13	8245	10
Nem.303	Nem. Microb.	16S rRNA	13	NGR	Higher	12846	11646	11631	11612	11612	26	9933	20
Nem.304	Nem. Microb.	16S rRNA	13	NGR	Higher	10098	9258	9255	9241	9241	14	7343	12
Nem.305	Nem. Microb.	16S rRNA	13	NGR	Higher	26873	25254	25140	25140	25140	11	24891	5
Nem.306	Nem. Microb.	16S rRNA	13	NGR	Higher	39	23	16	16	16	2	16	2
Nem.307	Nem. Microb.	16S rRNA	13	NGR	Higher	39587	35780	35702	35421	35421	18	34982	14
Nem.308	Nem. Microb.	16S rRNA	13	NGR	Higher	9298	8482	8476	8383	8383	11	6137	8
Nem.309	Nem. Microb.	16S rRNA	13	NGR	Higher	21522	20200	20190	20158	20158	17	19353	12
Nem.310	Nem. Microb.	16S rRNA	13	NGR	Higher	6506	6036	6031	5995	5995	11	4621	8
Nem.311	Nem. Microb.	16S rRNA	13	NGR	Higher	39505	37162	37150	37149	37149	12	36796	8
Nem.312	Nem. Microb.	16S rRNA	13	NGR	Higher	31506	29619	29613	29480	29480	14	29272	8
Nem.313	Nem. Microb.	16S rRNA	13	NGR	Higher	15001	13567	13522	13505	13505	14	10612	11
Nem.314	Nem. Microb.	16S rRNA	13	NGR	Higher	5980	4236	4231	4229	4229	9	3358	7
Nem.317	Nem. Microb.	16S rRNA	18	CHA	Higher	8353	7191	7184	7133	7133	25	4957	21
Nem.318	Nem. Microb.	16S rRNA	18	CHA	Higher	14064	13155	13118	12941	12941	22	11825	19
Nem.319	Nem. Microb.	16S rRNA	18	CHA	Higher	5963	5262	5253	5250	5250	20	3699	14
Nem.320	Nem. Microb.	16S rRNA	18	CHA	Higher	1341	1225	1219	1219	1219	6	414	3
Nem.321	Nem. Microb.	16S rRNA	18	CHA	Higher	5583	4728	4725	4723	4723	5	3365	3
Nem.322	Nem. Microb.	16S rRNA	18	CHA	Higher	2306	2070	2061	2032	2032	8	1359	5
Nem.323	Nem. Microb.	16S rRNA	18	CHA	Higher	6971	5875	5869	5843	5843	9	4506	7
Nem.324	Nem. Microb.	16S rRNA	18	CHA	Higher	1941	1775	1770	1768	1768	11	1041	7
Nem.325	Nem. Microb.	16S rRNA	18	CHA	Higher	2621	2409	2399	2394	2394	16	1520	11
Nem.326	Nem. Microb.	16S rRNA	18	CHA	Higher	12514	10696	10691	10640	10640	23	6206	17
Nem.327	Nem. Microb.	16S rRNA	18	CHA	Higher	11579	10639	10635	10552	10552	23	7310	17
Nem.328	Nem. Microb.	16S rRNA	18	CHA	Higher	14561	7327	7285	7172	7172	27	5294	20
Nem.329	Nem. Microb.	16S rRNA	18	CHA	Higher	8516	6447	6414	6364	6364	14	2657	9
Nem.330	Nem. Microb.	16S rRNA	18	CHA	Higher	11041	8808	8801	8764	8764	14	5216	10
Nem.331	Nem. Microb.	16S rRNA	18	CHA	Higher	6521	6019	6015	5918	5918	14	2648	9
Nem.332	Nem. Microb.	16S rRNA	18	CHA	Higher	12688	11414	11407	11366	11366	24	10045	19
Nem.333	Nem. Microb.	16S rRNA	18	CHA	Higher	7058	6211	6205	6203	6203	25	4459	20
Nem.334	Nem. Microb.	16S rRNA	18	CHA	Higher	14277	13093	13081	13022	13022	28	10568	22
Nem.335	Nem. Microb.	16S rRNA	18	CHA	Higher	11115	9731	9728	9638	9638	19	5526	12
Nem.336	Nem. Microb.	16S rRNA	18	CHA	Higher	8165	6184	6158	6150	6150	12	4182	9
Nem.337	Nem. Microb.	16S rRNA	18	CHA	Higher	16083	14604	14602	14392	14392	25	7846	15
Nem.338	Nem. Microb.	16S rRNA	18	CHA	Higher	9466	8606	8597	8538	8538	18	6055	13
Nem.339	Nem. Microb.	16S rRNA	18	CHA	Higher	12218	10799	10797	10716	10716	26	9125	23
Nem.340	Nem. Microb.	16S rRNA	18	CHA	Higher	14418	1379	1373	1373	1373	20	608	11
Nem.341	Nem. Microb.	16S rRNA	18	CHA	Higher	9906	5867	5866	5866	5866	11	3169	5
Nem.342	Nem. Microb.	16S rRNA	18	CHA	Higher	10916	9752	9724	9636	9636	22	5282	13
Nem.343	Nem. Microb.	16S rRNA	18	CHA	Higher	17215	15329	15325	15301	15301	17	7692	12
Nem.344	Nem. Microb.	16S rRNA	18	CHA	Higher	20224	8406	8395	8393	8393	18	7514	15
Nem.345	Nem. Microb.	16S rRNA	18	CHA	Higher	14339	12110	12101	11990	11990	30	5537	22
Nem.346	Nem. Microb.	16S rRNA	18	CHA	Higher	9312	6930	6904	6879	6879	21	3613	14
Nem.349	Nem. Microb.	16S rRNA	4	RIP	Lower	2903	2541	2538	2538	2538	6	719	3
Nem.350	Nem. Microb.	16S rRNA	4	RIP	Lower	18519	16883	16876	16712	16712	30	10761	24
Nem.351	Nem. Microb.	16S rRNA	4	RIP	Lower	19862	17446	17427	17427	17427	6	17427	6
Nem.352	Nem. Microb.	16S rRNA	4	RIP	Lower	15831	13785	13776	13756	13756	13	13682	11
Nem.353	Nem. Microb.	16S rRNA	4	RIP	Lower	1913	1662	1652	1652	1652	5	1604	4
Nem.354	Nem. Microb.	16S rRNA	4	RIP	Lower	10113	7548	7507	7487	7487	16	6226	12
Nem.355	Nem. Microb.	16S rRNA	4	RIP	Lower	8033	7226	7220	7218	7218	12	5561	9
Nem.356	Nem. Microb.	16S rRNA	4	RIP	Lower	8428	3351	3344	3306	3306	14	1241	10
Nem.357	Nem. Microb.	16S rRNA	4	RIP	Lower	628	565	558	558	558	10	500	8
Nem.358	Nem. Microb.	16S rRNA	4	RIP	Lower	4132	3673	3661	3623	3623	24	2710	20
Nem.359	Nem. Microb.	16S rRNA	4	RIP	Lower	2409	2174	2171	2171	2171	5	1700	3
Nem.360	Nem. Microb.	16S rRNA	4	RIP	Lower	17	8	1	0	0	0	0	0
Nem.361	Nem. Microb.	16S rRNA	4	RIP	Lower	11119	9522	9520	9412	9412	16	6438	12
Nem.362	Nem. Microb.	16S rRNA	4	RIP	Lower	5004	4367	4364	4294	4294	9	3439	8
Nem.363	Nem. Microb.	16S rRNA	4	RIP	Lower	1090	987	981	981	981	9	96	4
Nem.364	Nem. Microb.	16S rRNA	4	RIP	Lower	6150	5623	5615	5615	5615	9	3940	6
Nem.365	Nem. Microb.	16S rRNA	4	RIP	Lower	11191	7849	7845	7806	7806	30	6093	23
Nem.366	Nem. Microb.	16S rRNA	4	RIP	Lower	20193	17698	17692	17651	17651	41	13528	31
Nem.367	Nem. Microb.	16S rRNA	4	RIP	Lower	10619	7533	7520	7512	7512	32	4431	21
Nem.368	Nem. Microb.	16S rRNA	4	RIP	Lower	19635	16680	16640	16478	16478	53	14353	41
Nem.369	Nem. Microb.	16S rRNA	4	RIP	Lower	20522	14912	14895	14879	14734	56	12221	44
Nem.370	Nem. Microb.	16S rRNA	4	RIP	Lower	23208	18679	18670	18604	18604	41	14023	31
Nem.371	Nem. Microb.	16S rRNA	4	RIP	Lower	22042	17626	17616	17551	17551	38	14398	25
Nem.372	Nem. Microb.	16S rRNA	4	RIP	Lower	13288	10566	10556	10371	10371	7	9468	6
Nem.373	Nem. Microb.	16S rRNA	4	RIP	Lower	24841	21534	21518	21194	21194	97	18199	84
Nem.374	Nem. Microb.	16S rRNA	4	RIP	Lower	34372	31138	31115	31087	31015	28	30882	20
Nem.375	Nem. Microb.	16S rRNA	4	RIP	Lower	20638	17510	17501	17403	17403	27	14946	22
Nem.376	Nem. Microb.	16S rRNA	4	RIP	Lower	6573	4839	4829	4814	4649	20	3162	12
Nem.377	Nem. Microb.	16S rRNA	4	RIP	Lower	15755	12973	12966	12939	12888	38	10111	28
Nem.378	Nem. Microb.	16S rRNA	4	RIP	Lower	30928	25351	25268	24661	24594	29	1787	18
Nem.381	Nem. Microb.	16S rRNA	1	CSS	Higher	6640	5429	5418	5399	5399	21	3739	14
Nem.382	Nem. Microb.	16S rRNA	1	CSS	Higher	6373	3368	3355	3352	3352	9	1710	7
Nem.383	Nem. Microb.	16S rRNA	1	CSS	Higher	10527	9208	9201	9181	9181	9	9168	8
Nem.384	Nem. Microb.	16S rRNA	1	CSS	Higher	1708	1498	1497	1495	1495	8	964	7
Nem.385	Nem. Microb.	16S rRNA	1	CSS	Higher	2822	2476	2469	2469	2469	6	614	4
Nem.386	Nem. Microb.	16S rRNA	1	CSS	Higher	5788	5198	5186	5186	5186	12	3467	8
Nem.387	Nem. Microb.	16S rRNA	1	CSS	Higher	3375	2979	2971	2935	2935	8	2935	8
Nem.389	Nem. Microb.	16S rRNA	1	CSS	Higher	53	31	23	23	23	3	0	0
Nem.390	Nem. Microb.	16S rRNA	1	CSS	Higher	6316	5524	5514	5419	5419	15	4461	11
Nem.391	Nem. Microb.	16S rRNA	1	CSS	Higher	17007	14831	14820	14755	14715	84	10174	68
Nem.392	Nem. Microb.	16S rRNA	1	CSS	Higher	8635	7870	7860	7800	7800	8	6012	6
Nem.393	Nem. Microb.	16S rRNA	1	CSS	Higher	1966	1739	1736	1736	1736	5	869	3
Nem.394	Nem. Microb.	16S rRNA	1	CSS	Higher	8333	7542	7538	7461	7461	11	2302	7
Nem.396	Nem. Microb.	16S rRNA	1	CSS	Higher	20210	16033	16027	15507	15507	22	9788	15
Nem.397	Nem. Microb.	16S rRNA	1	CSS	Higher	13600	10539	10533	10504	10504	20	7777	14
Nem.398	Nem. Microb.	16S rRNA	1	CSS	Higher	8923	8197	8186	8119	8119	13	6640	11
Nem.399	Nem. Microb.	16S rRNA	1	CSS	Higher	10276	8392	8382	8224	8224	9	4155	6
Nem.400	Nem. Microb.	16S rRNA	3	CSS	Higher	12281	4929	4924	4924	4924	13	2247	7
Nem.401	Nem. Microb.	16S rRNA	3	CSS	Higher	42642	35125	35115	34062	34062	18	3005	11
Nem.402	Nem. Microb.	16S rRNA	3	CSS	Higher	13002	11585	11580	11466	11466	19	6570	14
Nem.403	Nem. Microb.	16S rRNA	3	CSS	Higher	8061	6909	6906	6896	6896	16	4517	11
Nem.404	Nem. Microb.	16S rRNA	3	CSS	Higher	8624	7073	7068	7008	7008	15	4225	6
Nem.405	Nem. Microb.	16S rRNA	3	CSS	Higher	24927	21560	21494	20814	20814	52	3948	42
Nem.406	Nem. Microb.	16S rRNA	3	CSS	Higher	3021	2628	2622	2577	2577	10	1853	8
Nem.407	Nem. Microb.	16S rRNA	3	CSS	Higher	13223	11537	11528	11517	11517	31	7673	21
Nem.408	Nem. Microb.	16S rRNA	3	CSS	Higher	1455	1319	1312	1309	1309	6	968	5
Nem.409	Nem. Microb.	16S rRNA	3	CSS	Higher	10863	9818	9800	9783	9783	17	7018	11
Nem.410	Nem. Microb.	16S rRNA	3	CSS	Higher	9409	8090	8048	7901	7901	8	7333	7
Nem.413	Nem. Microb.	16S rRNA	6	RIP	Lower	5518	5055	5055	5013	5013	10	2332	6
Nem.414	Nem. Microb.	16S rRNA	6	RIP	Lower	15860	14703	14697	14483	14483	12	9440	9
Nem.415	Nem. Microb.	16S rRNA	6	RIP	Lower	28349	22602	22597	22597	22597	17	657	12
Nem.416	Nem. Microb.	16S rRNA	6	RIP	Lower	19924	18053	18047	17747	17544	22	7116	14
Nem.417	Nem. Microb.	16S rRNA	6	RIP	Lower	6288	5695	5686	5671	5671	11	4352	8
Nem.418	Nem. Microb.	16S rRNA	6	RIP	Lower	10613	9491	9435	9356	9356	18	7209	14
Nem.419	Nem. Microb.	16S rRNA	6	RIP	Lower	21471	19484	19472	19436	19322	25	15996	18
Nem.420	Nem. Microb.	16S rRNA	6	RIP	Lower	9050	7356	7344	7332	7332	13	5249	8
Nem.421	Nem. Microb.	16S rRNA	6	RIP	Lower	4033	3711	3700	3679	3679	10	1948	6
Nem.422	Nem. Microb.	16S rRNA	6	RIP	Lower	7804	6677	6672	6671	6671	20	3653	14
Nem.423	Nem. Microb.	16S rRNA	6	RIP	Lower	6157	5027	5023	5023	5023	13	3965	8
Nem.424	Nem. Microb.	16S rRNA	6	RIP	Lower	13917	12286	12282	12041	12041	18	6258	11
Nem.425	Nem. Microb.	16S rRNA	6	RIP	Lower	34220	28542	28470	28369	28369	35	25303	26
Nem.426	Nem. Microb.	16S rRNA	6	RIP	Lower	27542	22217	22205	21816	21816	23	17122	17
Nem.427	Nem. Microb.	16S rRNA	6	RIP	Lower	4115	3007	3001	2998	2998	11	2393	9
Nem.428	Nem. Microb.	16S rRNA	6	RIP	Lower	7043	6501	6495	6414	6414	10	1960	5
Nem.429	Nem. Microb.	16S rRNA	6	RIP	Lower	2000	1698	1695	1695	1695	11	1108	8
Nem.430	Nem. Microb.	16S rRNA	6	RIP	Lower	8766	8107	8105	8015	8015	12	7360	9
Nem.431	Nem. Microb.	16S rRNA	6	RIP	Lower	5559	4379	4376	4358	4358	8	2814	5
Nem.432	Nem. Microb.	16S rRNA	6	RIP	Lower	465	396	383	383	383	10	168	4
Nem.433	Nem. Microb.	16S rRNA	6	RIP	Lower	10732	8198	8193	8191	8191	14	3940	8
Nem.434	Nem. Microb.	16S rRNA	6	RIP	Lower	14996	12965	12958	12957	12957	11	11654	8
Nem.435	Nem. Microb.	16S rRNA	6	RIP	Lower	26510	22258	22230	21849	21849	13	2605	9
Nem.436	Nem. Microb.	16S rRNA	6	RIP	Lower	17475	11643	11636	11428	11428	16	8801	8
Nem.437	Nem. Microb.	16S rRNA	6	RIP	Lower	6290	5441	5434	5402	5402	9	5067	7
Nem.438	Nem. Microb.	16S rRNA	6	RIP	Lower	10141	9190	9188	9132	9132	21	6406	16
Nem.439	Nem. Microb.	16S rRNA	6	RIP	Lower	11311	8454	8451	8368	8368	13	7175	10
Nem.440	Nem. Microb.	16S rRNA	6	RIP	Lower	9843	9028	9025	8948	8948	21	5275	15
Nem.441	Nem. Microb.	16S rRNA	6	RIP	Lower	3565	2596	2591	2591	2591	6	629	3
Nem.442	Nem. Microb.	16S rRNA	6	RIP	Lower	7268	6607	6605	6554	6554	13	5130	11
Nem.445	Nem. Microb.	16S rRNA	9	HLC	Lower	4602	2130	2124	2118	2118	10	1651	8
Nem.446	Nem. Microb.	16S rRNA	9	HLC	Lower	6025	5571	5566	5513	5513	14	5344	13
Nem.447	Nem. Microb.	16S rRNA	9	HLC	Lower	19266	15777	15775	15718	15718	25	2979	19
Nem.448	Nem. Microb.	16S rRNA	9	HLC	Lower	11328	9562	9555	9548	9548	30	6983	27
Nem.449	Nem. Microb.	16S rRNA	9	HLC	Lower	9773	8662	8656	8655	8655	13	5319	7
Nem.450	Nem. Microb.	16S rRNA	9	HLC	Lower	2618	681	676	674	674	3	150	1
Nem.451	Nem. Microb.	16S rRNA	9	HLC	Lower	4413	4009	4006	4006	4006	8	3231	6
Nem.452	Nem. Microb.	16S rRNA	9	HLC	Lower	9770	5014	4985	4952	4952	6	2064	3
Nem.453	Nem. Microb.	16S rRNA	9	HLC	Lower	21042	18609	18537	18161	18161	21	14365	11
Nem.454	Nem. Microb.	16S rRNA	6	HLC	Lower	20818	18192	18092	17515	17515	16	313	10
Nem.455	Nem. Microb.	16S rRNA	9	HLC	Lower	22997	1468	1458	1458	1458	16	627	9
Nem.456	Nem. Microb.	16S rRNA	9	HLC	Lower	18910	12679	12673	12665	12665	39	8414	29
Nem.457	Nem. Microb.	16S rRNA	9	HLC	Lower	6627	5969	5959	5918	5918	12	4109	9
Nem.458	Nem. Microb.	16S rRNA	9	HLC	Lower	116761	101466	101449	101446	101446	11	83	7
Nem.459	Nem. Microb.	16S rRNA	9	HLC	Lower	13642	9782	9737	9631	9631	13	7715	10
Nem.460	Nem. Microb.	16S rRNA	9	HLC	Lower	14007	9762	9704	9592	9592	13	6074	9
Nem.461	Nem. Microb.	16S rRNA	9	HLC	Lower	18427	16992	16980	16563	16563	34	13691	28
Nem.462	Nem. Microb.	16S rRNA	9	HLC	Lower	9975	7429	7392	7285	7285	12	2771	9
Nem.463	Nem. Microb.	16S rRNA	9	HLC	Lower	127491	96480	96466	95577	95577	17	4103	11
Nem.464	Nem. Microb.	16S rRNA	9	HLC	Lower	15741	11302	11280	11280	11280	15	5971	10
Nem.465	Nem. Microb.	16S rRNA	9	HLC	Lower	16503	11273	11257	11158	11158	10	8028	8
Nem.466	Nem. Microb.	16S rRNA	9	HLC	Lower	24159	14775	14759	14648	14648	20	5685	13
Nem.467	Nem. Microb.	16S rRNA	9	HLC	Lower	12456	11003	10967	10807	10807	19	2241	11
Nem.468	Nem. Microb.	16S rRNA	9	HLC	Lower	19338	16886	16874	16656	16656	24	7621	16
Nem.469	Nem. Microb.	16S rRNA	9	HLC	Lower	25072	21266	21255	20806	20806	9	1558	5
Nem.470	Nem. Microb.	16S rRNA	9	HLC	Lower	10170	9298	9285	9187	9187	7	4846	5
Nem.471	Nem. Microb.	16S rRNA	9	HLC	Lower	11866	9765	9754	9688	9688	13	4445	9
Nem.472	Nem. Microb.	16S rRNA	9	HLC	Lower	13902	12260	12247	11981	11981	7	5681	4
Nem.473	Nem. Microb.	16S rRNA	9	HLC	Lower	17401	13988	13974	13869	13869	20	6339	14
Nem.474	Nem. Microb.	16S rRNA	9	HLC	Lower	10364	6420	6412	6398	6398	9	3433	4
Nem.477	Nem. Microb.	16S rRNA	11	OWL	Lower	28171	24726	24711	24206	24018	18	15002	13
Nem.478	Nem. Microb.	16S rRNA	11	OWL	Lower	2385	1710	1693	1667	1667	3	1667	3
Nem.479	Nem. Microb.	16S rRNA	11	OWL	Lower	36590	33388	33304	32895	32799	92	32367	89
Nem.480	Nem. Microb.	16S rRNA	11	OWL	Lower	178825	168332	167905	161033	161033	17	160596	14
Nem.481	Nem. Microb.	16S rRNA	11	OWL	Lower	4792	4393	4390	4386	4386	6	1466	3
Nem.482	Nem. Microb.	16S rRNA	11	OWL	Lower	6337	4621	4614	4614	4614	7	3581	6
Nem.483	Nem. Microb.	16S rRNA	11	OWL	Lower	6572	6039	6033	5946	5946	6	4712	3
Nem.484	Nem. Microb.	16S rRNA	11	OWL	Lower	26131	23988	23978	23822	23822	19	16692	15
Nem.485	Nem. Microb.	16S rRNA	11	OWL	Lower	505	455	447	447	447	4	274	2
Nem.486	Nem. Microb.	16S rRNA	11	OWL	Lower	13307	12115	12110	12059	12059	15	6670	8
Nem.487	Nem. Microb.	16S rRNA	11	OWL	Lower	5631	5134	5128	5080	5080	7	1916	4
Nem.488	Nem. Microb.	16S rRNA	11	OWL	Lower	6969	6189	6150	6127	6127	7	4663	6
Nem.489	Nem. Microb.	16S rRNA	11	OWL	Lower	6124	5539	5532	5457	5457	5	5199	4
Nem.490	Nem. Microb.	16S rRNA	11	OWL	Lower	6250	5731	5727	5644	5644	10	3533	5
Nem.491	Nem. Microb.	16S rRNA	11	OWL	Lower	13523	12483	12478	12310	12310	11	6496	8
Nem.492	Nem. Microb.	16S rRNA	11	OWL	Lower	8346	7520	7510	7502	7502	13	7502	13
Nem.493	Nem. Microb.	16S rRNA	11	OWL	Lower	6059	5509	5502	5501	5501	9	3531	6
Nem.494	Nem. Microb.	16S rRNA	11	OWL	Lower	2169	1969	1964	1963	1963	6	707	3
Nem.495	Nem. Microb.	16S rRNA	11	OWL	Lower	6541	5780	5768	5766	5766	12	4718	10
Nem.496	Nem. Microb.	16S rRNA	11	OWL	Lower	5613	5226	5216	5133	5133	7	3017	3
Nem.497	Nem. Microb.	16S rRNA	11	OWL	Lower	8584	7519	7511	7497	7497	20	5941	16
Nem.498	Nem. Microb.	16S rRNA	11	OWL	Lower	44782	39643	39528	38332	38153	49	19328	41
Nem.499	Nem. Microb.	16S rRNA	11	OWL	Lower	4296	3853	3849	3794	3794	9	2462	7
Nem.500	Nem. Microb.	16S rRNA	11	OWL	Lower	10909	9920	9915	9845	9845	10	5309	6
Nem.501	Nem. Microb.	16S rRNA	11	OWL	Lower	2205	1993	1990	1987	1987	5	919	2
Nem.502	Nem. Microb.	16S rRNA	11	OWL	Lower	14631	11070	11060	11058	11058	11	8659	8
Nem.503	Nem. Microb.	16S rRNA	11	OWL	Lower	3066	2003	1957	1886	1886	2	1886	2
Nem.504	Nem. Microb.	16S rRNA	11	OWL	Lower	25827	23316	23310	23112	23112	61	20794	55
Nem.505	Nem. Microb.	16S rRNA	11	OWL	Lower	2520	2259	2254	2254	2254	3	738	1
Nem.506	Nem. Microb.	16S rRNA	11	OWL	Lower	14883	12414	12411	12219	12219	11	6614	9
Nem.509	Nem. Microb.	16S rRNA	17	CHA	Higher	4200	3929	3921	3891	3891	6	2428	3
Nem.510	Nem. Microb.	16S rRNA	17	CHA	Higher	9193	7589	7584	7527	7527	9	906	4
Nem.511	Nem. Microb.	16S rRNA	17	CHA	Higher	8071	5710	5703	5534	5534	5	1092	3
Nem.512	Nem. Microb.	16S rRNA	17	CHA	Higher	8225	6696	6690	6546	6546	8	4120	6
Nem.513	Nem. Microb.	16S rRNA	17	CHA	Higher	8107	6244	6232	6176	6176	9	6027	7
Nem.514	Nem. Microb.	16S rRNA	17	CHA	Higher	493	414	400	400	400	4	133	1
Nem.515	Nem. Microb.	16S rRNA	17	CHA	Higher	291	254	245	245	245	9	197	6
Nem.516	Nem. Microb.	16S rRNA	17	CHA	Higher	20906	19336	19314	19152	18954	20	18793	13
Nem.517	Nem. Microb.	16S rRNA	17	CHA	Higher	8604	5566	5560	5560	5560	8	4903	6
Nem.518	Nem. Microb.	16S rRNA	17	CHA	Higher	12352	11412	11398	11341	11341	10	8273	8
Nem.519	Nem. Microb.	16S rRNA	17	CHA	Higher	4698	4102	4097	4095	4095	10	2670	8
Nem.520	Nem. Microb.	16S rRNA	17	CHA	Higher	59857	54561	54545	53817	52499	42	46956	38
Nem.521	Nem. Microb.	16S rRNA	17	CHA	Higher	19188	17458	17449	17200	17200	9	6947	6
Nem.522	Nem. Microb.	16S rRNA	17	CHA	Higher	7932	6608	6601	6578	6578	12	1647	6
Nem.523	Nem. Microb.	16S rRNA	17	CHA	Higher	10342	9396	9390	9382	9382	15	1706	7
Nem.524	Nem. Microb.	16S rRNA	17	CHA	Higher	4132	3723	3713	3632	3632	10	3149	4
Nem.525	Nem. Microb.	16S rRNA	17	CHA	Higher	35710	31387	31377	30686	30686	7	114	3
Nem.526	Nem. Microb.	16S rRNA	17	CHA	Higher	9163	8434	8423	8349	8349	13	6748	9
Nem.527	Nem. Microb.	16S rRNA	17	CHA	Higher	7356	6366	6362	6274	6274	11	4128	8
Nem.528	Nem. Microb.	16S rRNA	17	CHA	Higher	23131	20831	20806	20456	20456	34	20456	34
Nem.529	Nem. Microb.	16S rRNA	17	CHA	Higher	7280	6684	6674	6588	6588	7	2013	2
Nem.530	Nem. Microb.	16S rRNA	17	CHA	Higher	11246	6269	6223	6193	6193	8	4892	5
Nem.531	Nem. Microb.	16S rRNA	17	CHA	Higher	12532	11431	11427	11265	11265	11	6407	8
Nem.532	Nem. Microb.	16S rRNA	17	CHA	Higher	11678	10625	10601	10579	10579	18	6385	10
Nem.533	Nem. Microb.	16S rRNA	17	CHA	Higher	8095	7349	7333	7198	7198	8	2508	4
Nem.534	Nem. Microb.	16S rRNA	17	CHA	Higher	14255	12262	12258	12143	12143	16	9555	13
Nem.535	Nem. Microb.	16S rRNA	17	CHA	Higher	3059	2677	2670	2670	2670	10	1117	5
Nem.536	Nem. Microb.	16S rRNA	17	CHA	Higher	3820	3532	3525	3447	3447	7	922	4
Nem.537	Nem. Microb.	16S rRNA	17	CHA	Higher	5577	2459	2457	2457	2457	6	1839	4
Nem.538	Nem. Microb.	16S rRNA	17	CHA	Higher	7016	5278	5268	5261	5261	12	3903	8
Nem.541	Nem. Microb.	16S rRNA	15	NGR	Higher	18949	17074	17047	16669	16669	22	5159	14
Nem.542	Nem. Microb.	16S rRNA	15	NGR	Higher	3795	1813	1808	1808	1808	8	1358	4
Nem.543	Nem. Microb.	16S rRNA	15	NGR	Higher	9026	5493	5487	5427	5427	5	5427	5
Nem.544	Nem. Microb.	16S rRNA	15	NGR	Higher	9139	8258	8212	8081	8081	9	5538	6
Nem.545	Nem. Microb.	16S rRNA	15	NGR	Higher	10239	7656	7646	7645	7645	11	4984	8
Nem.546	Nem. Microb.	16S rRNA	15	NGR	Higher	11328	10306	10300	10148	10148	13	5792	10
Nem.547	Nem. Microb.	16S rRNA	15	NGR	Higher	14493	13521	13512	13155	13155	7	13102	4
Nem.548	Nem. Microb.	16S rRNA	15	NGR	Higher	6920	6298	6296	6198	6198	6	5838	5
Nem.549	Nem. Microb.	16S rRNA	15	NGR	Higher	215	141	136	136	136	7	52	5
Nem.550	Nem. Microb.	16S rRNA	15	NGR	Higher	13141	10439	10431	10293	10293	14	2918	8
Nem.551	Nem. Microb.	16S rRNA	15	NGR	Higher	12819	11650	11647	11475	11475	12	6641	10
Nem.552	Nem. Microb.	16S rRNA	15	NGR	Higher	11290	9809	9804	9735	9735	16	5732	11
Nem.553	Nem. Microb.	16S rRNA	15	NGR	Higher	16148	9297	9284	9153	9153	19	4596	14
Nem.554	Nem. Microb.	16S rRNA	15	NGR	Higher	7335	5188	5182	5177	5177	11	3649	8
Nem.555	Nem. Microb.	16S rRNA	15	NGR	Higher	9181	5431	5424	5328	5328	13	2721	8
Nem.556	Nem. Microb.	16S rRNA	15	NGR	Higher	10733	9307	9300	9208	9208	13	6816	11
Nem.557	Nem. Microb.	16S rRNA	15	NGR	Higher	13762	9359	9356	9291	8685	15	5973	10
Nem.558	Nem. Microb.	16S rRNA	15	NGR	Higher	13681	11495	11490	11308	11308	16	3864	10
Nem.559	Nem. Microb.	16S rRNA	15	NGR	Higher	11240	9448	9445	9310	9004	12	4836	9
Nem.560	Nem. Microb.	16S rRNA	15	NGR	Higher	10945	8605	8599	8478	8478	17	4284	13
Nem.561	Nem. Microb.	16S rRNA	15	NGR	Higher	11233	7916	7903	7805	7805	14	3805	8
Nem.562	Nem. Microb.	16S rRNA	15	NGR	Higher	17498	14603	14594	14419	14419	30	5714	21
Nem.563	Nem. Microb.	16S rRNA	15	NGR	Higher	13395	10752	10727	10614	10614	14	3338	4
Nem.564	Nem. Microb.	16S rRNA	15	NGR	Higher	10121	7902	7891	7836	7836	12	2552	7
Nem.565	Nem. Microb.	16S rRNA	15	NGR	Higher	5695	4728	4725	4683	4683	10	2593	5
Nem.566	Nem. Microb.	16S rRNA	15	NGR	Higher	6807	5530	5528	5523	5523	16	1749	8
Nem.567	Nem. Microb.	16S rRNA	15	NGR	Higher	8741	6790	6784	6777	6777	19	5434	14
Nem.568	Nem. Microb.	16S rRNA	15	NGR	Higher	11614	9912	9902	9810	9810	20	7068	14
Nem.569	Nem. Microb.	16S rRNA	15	NGR	Higher	4849	2863	2858	2858	2858	7	1652	3
Nem.570	Nem. Microb.	16S rRNA	15	NGR	Higher	6757	5476	5468	5458	5458	17	4815	13
Blank.1	Blank	16S rRNA	-	-	-	4868	4375	4375	4374	4374	9	-	-
Blank.4	Blank	16S rRNA	-	-	-	6680	5011	4994	4910	4910	17	-	-
Blank.5	Blank	16S rRNA	-	-	-	5954	5391	5378	5377	5377	13	-	-
Blank.8	Blank	16S rRNA	-	-	-	9110	7928	7887	7780	7780	18	-	-
Blank.9	Blank	16S rRNA	-	-	-	2125	1970	1961	1956	1956	9	-	-
Blank.11	Blank	16S rRNA	-	-	-	19496	17702	17685	17480	17180	67	-	-
Blank.13	Blank	16S rRNA	-	-	-	8926	8060	8053	7990	7990	10	-	-
Blank.15	Blank	16S rRNA	-	-	-	2261	2082	2074	2065	2065	5	-	-
Blank.17	Blank	16S rRNA	-	-	-	6821	4897	4885	4828	4828	16	-	-
Blank.19	Blank	16S rRNA	-	-	-	15287	13932	13921	13817	13817	37	-	-
Blank.22	Blank	16S rRNA	-	-	-	19479	15662	15648	15221	15221	13	-	-
Blank.23	Blank	16S rRNA	-	-	-	16212	14182	14175	14036	14036	24	-	-
Blank.25	Blank	16S rRNA	-	-	-	15829	13035	13017	12827	12827	13	-	-
Blank.28	Blank	16S rRNA	-	-	-	14746	12635	12604	12485	12485	24	-	-
Blank.29	Blank	16S rRNA	-	-	-	3853	3476	3466	3461	3461	7	-	-
Blank.32	Blank	16S rRNA	-	-	-	11605	9777	9764	9680	9680	16	-	-
NegCtrl.2	PCR NC	16S rRNA	-	-	-	1384	1267	1265	1265	1265	3	-	-
NegCtrl.3	PCR NC	16S rRNA	-	-	-	4822	4045	4041	4040	4040	10	-	-
NegCtrl.7	PCR NC	16S rRNA	-	-	-	2405	2170	2157	2155	2155	5	-	-
NegCtrl.10	PCR NC	16S rRNA	-	-	-	7589	5995	5987	5915	5915	7	-	-
NegCtrl.11	PCR NC	16S rRNA	-	-	-	1857	1698	1691	1691	1691	1	-	-
NegCtrl.12	PCR NC	16S rRNA	-	-	-	3069	2615	2609	2569	2569	11	-	-
NegCtrl.14	PCR NC	16S rRNA	-	-	-	1441	1329	1317	1289	1289	5	-	-
ZymoCtrl.2	PCR PC	16S rRNA	-	-	-	18856	17521	17415	16639	14346	9	-	-
ZymoCtrl.3	PCR PC	16S rRNA	-	-	-	20611	18978	18787	18039	16608	10	-	-
ZymoCtrl.7	PCR PC	16S rRNA	-	-	-	41926	38751	38579	37335	34788	9	-	-
ZymoCtrl.10	PCR PC	16S rRNA	-	-	-	131065	119986	119597	114106	93370	10	-	-
ZymoCtrl.11	PCR PC	16S rRNA	-	-	-	23308	21438	21284	20836	19080	9	-	-
ZymoCtrl.12	PCR PC	16S rRNA	-	-	-	24326	22416	22263	21604	20414	9	-	-
ZymoCtrl.14	PCR PC	16S rRNA	-	-	-	15202	13955	13801	13252	12113	9	-	-
Total						7090345	5958370	5948948	5878491	5838174	-	3701859	-
Mean						12572	10564	10548	10423	10351	17	6932	13
Median						9990	8009	8002	7919	7919	13	4816	10
SD						15435	13901	13879	13565	13280	14	10973	12
Min						12	2	1	0	0	0	0	0
Max						178825	168332	167905	161033	161033	149	160596	138
1 Habitats: Chaparral (CHA), Coastal Scrub Sage (CSS), Native Grass (NGR), Holly-leaf Cherry (HLC), Oak Woodland (OWL), and Riparian (RIP).
2 Soil BD: Soil BD: Higher Soil Bulk Density (Higher), Lower Soil Bulk Density (Lower). "
3 ASV: Amplicon Sequence Variants

## Sheet: Table S4
Table S4. Summary results (16S rRNA soil, 18S rRNA soil, and environmental datasets) from PERMANOVA analysis including pairwise comparisons among habitats within soil bulk density (BD) groups (nested design). Abbreviations: df: degrees of freedom; SS: sum of squares; MS: mean square; Pseudo-F: F statistic; P(MC): p-value obtained with Monte Carlo permutation test; Res: residual.
PERMANOVA table of results
16S rRNA - Archaea/Bacteria						18S rRNA - Eukaryotes						Environmental Variables
Source1	df	SS	MS	Pseudo-F	P(MC)	Source1	df	SS	MS	Pseudo-F	P(MC)	Source1	df	SS	MS	Pseudo-F	P(MC)
Soil BD	1	39497	39497	5.7935	0.0003	Soil BD	1	25319	25319	3.6741	0.001	Soil BD	1	83.035	83.035	12.489	0.0007
Habitat(Soil BD)	4	27591	6897.7	3.7156	0.0001	Habitat(Soil BD)	4	29000	7249.9	3.1991	0.0001	Habitat(Soil BD)	4	26.595	6.6486	1.3216	0.2362
Res	44	81682	1856.4			Res	39	88382	2266.2			Res	12	60.371	5.0309
PAIR-WISETESTS – within Higher BD Soil Habitats
Groups	t			P(MC)		Groups	t			P(MC)		Groups	t			P(MC)
CCS, NGR	1.6463			0.0037		CCS, NGR	1.6544			0.0049		CSS x NGR	1.2709			0.2335
CCS, CHA	1.7736			0.0022		CCS, CHA	1.7895			0.003		CSS x CHA	1.4547			0.1625
NGR, CHA	1.3299			0.074		NGR, CHA	1.4211			0.0486		NGR x CHA	1.4511			0.1831
PAIR-WISETESTS – within Lower BD Soil Habitats
Groups	t			P(MC)		Groups	t			P(MC)		Groups	t			P(MC)
OWL, RIP	2.472			0.0003		OWL, RIP	1.9653			0.0044		RIP x HLC	0.84233			0.5565
OWL, HLC	2.3582			0.0001		OWL, HLC	2.2496			0.0007		RIP x OWL	1.2374			0.2525
RIP, HLC	2.0665			0.0004		RIP, HLC	1.7911			0.017		HLC x OWL	0.76366			0.6119
Average Similarity between/within groups – Higher BD Soil Habitats
	CCS	NGR	CHA				CCS	NGR	CHA				CCS	NGR	CHA
CCS	42.055					CCS	34.347					CCS	2.3206
NGR	32.631	35.667				NGR	23.655	28.485				NGR	2.5591	2.3827
CHA	29.437	31.496	32.975			CHA	23.044	25.196	30.612			CHA	3.0098	2.9542	2.786
Average Similarity between/within groups – Lower BD Soil Habitats
	OWL	RIP	HLC				OWL	RIP	HLC				RIP	HLC	OWL
OWL	43.503					OWL	37.271					RIP	4.4097
RIP	25.289	43.197				RIP	22.628	44.138				HLC	3.4075	2.9014
HLC	30.076	31.411	44.554			HLC	21.909	28.685	42.238			OWL	4.0701	2.76	3.1846
1 Soil habitats: Chaparral (CHA), Coastal Scrub Sage (CSS), Native Grass (NGR), Holly-leaf Cherry (HLC), Oak Woodland (OWL), and Riparian (RIP); Soil BD: Soil BD: Higher Soil Bulk Density (Higher), Lower Soil Bulk Density (Lower).

## Sheet: Table S5
Table S5. Summary results from PERMANOVA analysis including pairwise comparisons among samples within habitat and soil bulk density (BD) groups (full nested design) for 16S and 18S rRNA soil datasets. Average similarity within (diagonal values in italics and bold) and among habitats within soil types are also provided. Abbreviations: df: degrees of freedom; SS: sum of squares; MS: mean square; Ps…
PERMANOVA table of results
16SrRNA-Archaea/Bacteria						18SrRNA-Microeukaryotes
Source1	df	SS	MS	Pseudo-F	P(MC)	Source1	df	SS	MS	Pseudo-F	P(MC)
Soil BD	1	37685	37685	5.8678	0.0007	Soil BD	1	21667	21667	3.4859	0.0021
Habitat(Soil BD)	4	26463	6615.8	1.9361	0.0001	Habitat(Soil BD)	4	27416	6854	1.4603	0.0148
Sample(Habitat(Soil BD))	12	41742	3478.5	2.7863	0.0001	Sample(Habitat(Soil BD))	11	54399	4945.3	4.0746	0.0001
Res	32	39950	1248.4			Res	28	33983	1213.7
PAIR-WISETESTS – within Higher BD Soil Habitats
16SrRNA-Archaea/Bacteria						18SrRNA-Microeukaryotes
CCS samples	t			P(MC)		CSS samples	t			P(MC)
01 x 02	1.3464			0.1744		01x02	1.6312			0.0818
01 x 03	1.4223			0.1425		01x03	1.842			0.0468
02 x 03	1.8857			0.0353		02x03	2.4296			0.0138
NGR samples	t			P(MC)		NGR samples	t			P(MC)
13 x 14	1.5287			0.0974		13x14	1.7664			0.0476
13 x 15	1.6989			0.0598		13x15	1.6308			0.0768
14 x 15	1.5274			0.091		14x15	1.6589			0.0754
CHA samples	t			P(MC)		CHA samples	t			P(MC)
16 x 17	2.7261			0.009		16x17	3.0759			0.0053
16 x 18	1.8238			0.0465		16x18	2.5794			0.0133
17 x 18	1.9519			0.0327		17x18	2.5549			0.0105
PAIR-WISETESTS – within Lower BD Soil Habitats
16SrRNA-Archaea/Bacteria						18SrRNA-Eukaryotes
RIP samples*	t			P(MC)		RIP samples*	t			P(MC)
04 x 05	1.7601			0.127		05x06	2.5987			0.0542
04 x 06	1.2025			0.4044
05 x 06	1.3801			0.1779
HLC samples	t			P(MC)		HLC samples*	t			P(MC)
07 x 08	1.3064			0.2149		07x08	1.3033			0.3694
07 x 09	1.392			0.1764		07x09	1.6889			0.1422
08 x 09	1.6281			0.0732		08x09	2.3119			0.0336
OWL samples	t			P(MC)		OWL samples	t			P(MC)
10 x 11	1.912			0.0319		10x11	2.0482			0.0553
10 x 12	2.0052			0.029		10x12	2.6765			0.0106
11 x 12	1.8258			0.0432		11x12	2.0323			0.0569
Average Similarity between/within groups – Higher BD Soil Habitats
16SrRNA-Archaea/Bacteria						18SrRNA-Microeukaryotes
CCS samples	1	2	3			CCS samples	1	2	3
1	27.355					1	25.088
2	35.483	63.749				2	26.433	62.545
3	32.854	49.037	61.39			3	21.022	39.678	63.139
NGR samples	13	14	15			NGR samples	13	14	15
13	56.271					13	53.785
14	39.737	44.13				14	39.613	53.86
15	30.029	27.439	35.995			15	16.687	15.898	17.584
CHA samples	16	17	18			CHA samples	16	17	18
16	61.149					16	61.216
17	27.902	57.645				17	24.911	61.985
18	28.829	23.794	35.252			18	20.044	21.115	45.927
Average Similarity between/within groups – Lower BD Soil Habitats
16SrRNA-Archaea/Bacteria						18SrRNA-Microeukaryotes
RIP samples*	4	5	6			RIP samples*	4	5	6
4	-					4	-
5	32.27	56.302				5		65.083
6	37.092	43.751	45.546			6		23.193	-
HLC samples	7	8	9			HLC samples	7	8	9
7	54.531					7	-
8	42.569	46.839				8	47.858	57.749
9	46.984	38.782	55.313			9	39.11	30.826	59.272
OWL samples	10	11	12			OWL samples	10	11	12
10	57.622					10	62.49
11	39.021	53.793				11	26.531	36.534
12	38.982	40.045	56.437			12	34.487	26.974	62.721
1 Soil habitats: Chaparral (CHA), Coastal Scrub Sage (CSS), Native Grass (NGR), Holly-leaf Cherry (HLC), Oak Woodland (OWL), and Riparian (RIP); Soil BD: Soil BD: Higher Soil Bulk Density (Higher), Lower Soil Bulk Density (Lower).

## Sheet: Table S6
Table S6. Results from differential abundance analysis with ALDEx2 for microbial taxa (phylum to ASV level) across habitats (CHA, CSS, NGR, HLC, OWL, and RIP) and soil bulk density (BD) groups (Higher BD and Lower BD). Mean abundance of microbial taxa across samples, habitats, and soil BD groups is also provided.
Rank	kw.ep	kw.eBH	Phylum	Higher BD																															Lower BD
				Chaparral (CHA)										Coastal Sage Scrub (CSS)										Native Grass (NGR)										Higher BD	Holly-leaf Cherry (HLC)									Oak Wood Land (OWL)
				16.1	16.2	16.3	17.1	17.2	17.3	18.1	18.2	18.3	CHA	1.1	1.2	1.3	2.1	2.2	2.3	3.1	3.2	3.3	CSS	13.1	13.2	13.3	14.1	14.2	14.3	15.1	15.2	15.3	NGR		7.2	7.3	8.1	8.2	8.3	9.1	9.2	9.3	HLC	10.1	10.2	10.3	11.1	11.2	11.3
1	0.000211662	0.00366217	RCP2-54	11	14	34	32	0	0	7	0	0	10.8889	0	5	0	16	24	12	30	29	46	18	24	15	39	34	7	29	44	18	59	29.8889	19.5926	0	0	0	0	0	0	0	0	0	0	14	0	0	0	0
2	0.000318372	0.00479552	Firmicutes	1563	1720	1855	1561	1384	2065	767	425	1056	1377.33	708	1563	990	1430	1829	1474	1020	1110	1242	1262.89	1962	1198	2057	1509	465	1165	1204	619	1891	1341.11	1327.11	1669	1091	2196	1670	633	1458	1263	1209	1398.62	2813	3877	4224	1709	3243	1045
3	0.000607043	0.00650836	Methylomirabilota	48	66	68	30	0	17	0	18	6	28.1111	0	14	3	0	0	0	0	8	0	2.77778	55	44	39	32	16	26	0	15	36	29.2222	20.037	76	81	41	83	31	75	94	78	69.875	24	38	0	0	0	16
4	0.000803851	0.00783806	Acidobacteriota	2112	2382	2549	2191	3031	4044	1554	972	1680	2279.44	971	1386	1411	1729	1825	1464	2025	2064	2314	1687.67	2958	2023	2423	2086	564	1529	1576	909	1820	1765.33	1910.81	2321	2594	3519	2993	1323	3053	3215	3324	2792.75	1865	3906	2937	2712	2536	1739
5	0.00172542	0.0125196	Verrucomicrobiota	600	510	512	351	393	672	321	266	495	457.778	358	673	410	465	589	374	481	393	392	459.444	783	471	400	368	106	320	349	220	343	373.333	430.185	330	376	875	477	254	682	466	295	469.375	429	536	548	491	511	363
6	0.00796863	0.0405681	Crenarchaeota	786	558	526	213	266	418	435	250	321	419.222	380	505	365	492	430	458	388	223	443	409.333	742	557	837	455	133	390	546	182	500	482.444	437	933	610	731	1303	438	1385	971	895	908.25	293	510	492	228	188	129
7	0.010095	0.0498916	Dependentiae	36	0	3	3	21	0	48	43	35	21	76	82	30	118	52	101	0	46	0	56.1111	31	0	24	26	0	52	15	0	0	16.4444	31.1852	6	0	5	0	0	0	8	0	2.375	0	0	0	0	0	0
8	0.0253993	0.0978227	Myxococcota	302	311	322	439	326	677	422	209	428	381.778	248	569	225	424	378	313	453	435	534	397.667	662	296	377	277	109	385	421	213	348	343.111	374.185	215	255	1282	422	146	426	301	284	416.375	209	237	287	114	126	22
Rank	kw.ep	kw.eBH	Class	16.1	16.2	16.3	17.1	17.2	17.3	18.1	18.2	18.3	CHA	1.1	1.2	1.3	2.1	2.2	2.3	3.1	3.2	3.3	CSS	13.1	13.2	13.3	14.1	14.2	14.3	15.1	15.2	15.3	NGR	Higher BD	7.2	7.3	8.1	8.2	8.3	9.1	9.2	9.3	HLC	10.1	10.2	10.3	11.1	11.2	11.3
1	4.87776e-06	0.000477529	Chlamydiae	18	57	5	62	26	97	36	21	28	38.8889	0	87	65	41	32	0	14	27	0	29.5556	63	0	0	0	0	28	38	9	17	17.2222	28.5556	106	36	197	87	33	165	135	47	100.75	97	106	176	66	75	29
2	2.40101e-05	0.00102711	Vicinamibacteria	1066	1166	1403	1603	2152	2989	803	502	810	1388.22	561	740	745	944	1091	779	1058	1016	1274	912	1496	1099	1269	1238	434	846	858	466	1012	968.667	1089.63	1708	1935	2202	2176	934	2185	2255	2248	1955.38	1488	3019	2359	2362	2214	1510
3	7.47115e-05	0.0018666	Negativicutes	0	0	0	0	0	0	0	0	0	0	0	0	0	0	0	0	0	0	0	0	0	0	0	0	0	0	0	0	0	0	0	0	21	10	0	13	0	0	0	5.5	26	54	38	31	21	27
4	0.000167797	0.00335286	Bacilli	1361	1403	1555	1453	1286	1862	704	374	841	1204.33	654	1240	790	1167	1426	1212	750	975	998	1023.56	1672	1079	1777	1307	424	994	984	563	1688	1165.33	1131.07	1545	968	1974	1414	511	1212	1114	1112	1231.25	2763	3775	4126	1625	3140	984
5	0.000205071	0.00346034	RCP2-54_class	11	14	34	32	0	0	7	0	0	10.8889	0	5	0	16	24	12	30	29	46	18	24	15	39	34	7	29	44	18	59	29.8889	19.5926	0	0	0	0	0	0	0	0	0	0	14	0	0	0	0
6	0.000280427	0.00420765	MB-A2-108	12	50	9	5	14	42	14	9	31	20.6667	2	0	46	51	25	45	13	12	12	22.8889	15	21	29	0	0	0	48	33	54	22.2222	21.9259	104	103	109	46	25	59	36	107	73.625	23	42	25	40	49	5
7	0.000506575	0.00645234	Methylomirabilia	48	66	68	30	0	17	0	18	6	28.1111	0	14	3	0	0	0	0	8	0	2.77778	55	44	39	32	16	26	0	15	36	29.2222	20.037	76	81	41	83	31	75	94	78	69.875	24	38	0	0	0	16
8	0.000587265	0.00685024	Anaerolineae	101	82	81	35	22	15	146	67	138	76.3333	64	117	104	81	109	93	112	149	100	103.222	113	94	131	65	0	77	89	65	97	81.2222	86.9259	27	49	83	86	12	59	46	32	49.25	25	28	21	14	28	11
9	0.000989552	0.00980893	Thermoanaerobaculia	15	56	31	20	35	109	44	52	64	47.3333	6	85	89	24	0	0	24	22	89	37.6667	47	0	11	42	0	10	53	10	35	23.1111	36.037	88	62	91	116	47	141	60	65	83.75	0	33	25	12	8	0
10	0.00126315	0.0111707	Rubrobacteria	260	346	286	96	75	151	248	148	317	214.111	150	147	204	376	545	407	455	519	702	389.444	375	399	379	181	17	22	223	93	399	232	278.519	139	86	156	129	61	108	85	123	110.875	45	83	21	39	69	19
11	0.00169602	0.0134094	Blastocatellia	543	589	701	362	484	589	511	385	519	520.333	180	225	304	299	350	326	451	574	658	374.111	798	573	645	470	84	432	420	318	613	483.667	459.37	386	375	611	433	251	565	623	633	484.625	132	415	284	163	200	135
12	0.00251183	0.0180354	Chloroflexia	180	160	154	104	81	132	175	54	160	133.333	122	251	128	193	209	111	163	139	143	162.111	215	162	133	87	13	35	125	80	107	106.333	133.926	61	68	230	61	22	56	59	36	74.125	29	51	83	18	36	11
13	0.00344556	0.0219774	Polyangia	98	90	99	280	123	352	175	107	280	178.222	195	396	158	254	216	193	127	185	217	215.667	199	74	74	65	58	127	232	128	172	125.444	173.111	72	156	480	197	57	267	105	121	181.875	117	131	173	45	85	18
14	0.00428318	0.0258191	Nitrososphaeria	786	558	526	213	266	418	435	250	321	419.222	380	505	365	492	430	458	388	223	443	409.333	742	557	837	455	133	390	546	182	500	482.444	437	933	610	731	1303	438	1385	971	895	908.25	293	510	492	228	188	129
15	0.00446175	0.0237322	Gammaproteobacteria	1541	1580	1471	1777	1669	2774	934	503	880	1458.78	659	1895	1088	1321	1380	1292	1656	1817	2048	1461.78	2159	1205	1659	1081	277	1278	1099	480	1233	1163.44	1361.33	1512	1503	3985	2001	877	1934	1564	1390	1845.75	1424	2092	2149	1117	1585	829
16	0.00458616	0.0277072	Clostridia	202	253	271	103	98	203	57	18	188	154.778	54	323	200	257	403	262	268	135	244	238.444	255	119	209	199	41	171	215	47	167	158.111	183.778	124	86	138	161	74	246	149	97	134.375	24	48	60	53	82	34
17	0.00520378	0.0297838	Coriobacteriia	18	8	18	6	10	10	56	0	50	19.5556	0	40	69	70	33	24	21	17	96	41.1111	20	23	26	10	3	9	0	7	25	13.6667	24.7778	0	0	21	0	0	10	9	10	6.25	0	8	6	5	0	0
18	0.00569941	0.0322231	Myxococcia	179	145	150	128	183	276	133	65	108	151.889	48	154	60	150	142	120	287	187	238	154	408	185	207	139	51	186	139	48	133	166.222	157.37	102	99	771	197	65	104	142	135	201.875	79	62	49	13	0	4
19	0.00829045	0.0403384	Babeliae	36	0	3	3	21	0	48	43	35	21	76	82	30	118	52	101	0	46	0	56.1111	31	0	24	26	0	52	15	0	0	16.4444	31.1852	6	0	5	0	0	0	8	0	2.375	0	0	0	0	0	0
20	0.0159026	0.0682994	Acidimicrobiia	151	165	98	66	73	82	78	10	19	82.4444	281	86	89	16	21	18	18	88	82	77.6667	118	143	107	25	0	78	49	28	52	66.6667	75.5926	39	23	28	18	14	51	23	38	29.25	53	11	20	0	0	0
21	0.0161308	0.0681428	Acidobacteriae	341	326	228	69	108	89	100	24	133	157.556	196	234	200	355	296	274	293	314	145	256.333	419	136	302	232	34	167	182	115	116	189.222	201.037	11	81	346	64	24	42	112	125	100.625	119	163	135	91	60	31
22	0.0171055	0.068123	Actinobacteria	5598	5867	4991	2068	2652	3474	2095	1099	1960	3311.56	2326	3821	2841	5012	5125	4713	4712	5135	5949	4403.78	6922	4941	5490	3060	771	3006	2203	1237	3942	3508	3741.11	2423	1543	4960	2461	1027	2178	1750	1907	2281.12	1498	2042	1885	750	1453	553
23	0.0173737	0.0664603	Longimicrobia	66	52	74	12	0	3	0	14	0	24.5556	31	59	71	19	0	0	40	51	36	34.1111	79	50	80	0	0	16	0	0	8	25.8889	28.1852	0	0	0	0	0	0	4	0	0.5	9	2	0	0	0	0
24	0.0213793	0.0802554	Verrucomicrobiae	582	448	496	289	367	575	285	245	467	417.111	358	586	345	424	557	374	467	366	392	429.889	720	471	400	368	106	292	311	211	326	356.111	401.037	224	340	678	390	221	517	331	248	368.625	332	430	372	425	436	334
25	0.022783	0.0882252	Bdellovibrionia	0	46	20	0	8	10	20	0	19	13.6667	0	0	0	3	0	6	0	0	2	1.22222	39	4	6	4	0	31	49	11	20	18.2222	11.037	3	0	18	7	11	8	3	20	8.75	0	47	0	13	7	22
26	0.033216	0.111749	Dehalococcoidia	0	0	35	6	10	20	0	15	0	9.55556	0	67	0	4	0	8	0	16	6	11.2222	0	0	0	0	0	14	2	0	0	1.77778	7.51852	16	2	6	0	0	3	0	7	4.25	34	0	16	2	11	13
27	0.0357017	0.115811	TK10	92	132	139	125	68	125	152	42	81	106.222	105	246	60	133	146	131	45	79	80	113.889	250	156	185	88	27	138	75	49	104	119.111	113.074	67	36	156	54	28	45	23	44	56.625	97	163	178	69	45	18
28	0.0377015	0.11786	Planctomycetes	331	465	516	331	333	369	499	294	516	406	877	1176	666	657	786	540	342	361	586	665.667	794	430	558	474	91	369	531	184	488	435.444	502.37	197	280	776	382	112	244	334	407	341.5	239	463	400	108	211	98
Rank	kw.ep	kw.eBH	Order	16.1	16.2	16.3	17.1	17.2	17.3	18.1	18.2	18.3	CHA	1.1	1.2	1.3	2.1	2.2	2.3	3.1	3.2	3.3	CSS	13.1	13.2	13.3	14.1	14.2	14.3	15.1	15.2	15.3	NGR	Higher BD	7.2	7.3	8.1	8.2	8.3	9.1	9.2	9.3	HLC	10.1	10.2	10.3	11.1	11.2	11.3
1	2.73401e-07	3.56208e-05	Steroidobacterales	37	16	25	27	38	35	27	67	10	31.3333	14	68	15	10	19	11	35	10	12	21.5556	37	0	8	24	0	11	3	42	12	15.2222	22.7037	141	104	297	211	139	147	114	112	158.125	64	117	75	91	83	37
2	4.19914e-07	3.63073e-05	Frankiales	2882	2992	2517	942	1259	1569	757	419	694	1559	577	1340	1055	2297	2138	2052	1993	2230	2708	1821.11	3355	2464	2490	1612	371	1654	998	660	1774	1708.67	1696.26	608	369	1166	461	281	623	485	436	553.625	166	221	150	106	119	37
3	5.40274e-07	3.77818e-05	Kineosporiales	396	420	290	20	0	7	140	92	168	170.333	333	679	409	508	520	468	353	464	528	473.556	539	289	432	83	23	86	239	59	299	227.667	290.519	47	12	22	25	10	61	40	38	31.875	0	0	0	3	0	0
4	5.95468e-07	3.83772e-05	CCD24	0	0	0	0	8	11	0	0	0	2.11111	0	0	0	17	0	0	13	0	16	5.11111	0	0	0	0	0	0	6	0	0	0.666667	2.62963	26	38	43	29	35	19	23	13	28.25	52	47	65	23	33	23
5	8.15163e-07	4.24131e-05	Elsterales	443	308	429	200	240	376	195	193	259	293.667	78	253	304	588	607	605	475	310	635	428.333	625	286	432	411	109	369	195	111	232	307.778	343.259	41	57	128	35	23	115	86	16	62.625	39	34	51	15	40	5
6	1.65956e-06	6.30287e-05	Blastocatellales	0	29	68	29	32	106	0	42	35	37.8889	23	35	27	62	82	83	26	48	84	52.2222	41	48	17	0	2	14	47	0	98	29.6667	39.9259	135	153	200	122	78	88	61	148	123.125	92	274	222	87	90	65
7	1.97118e-06	6.99942e-05	Paenibacillales	173	181	210	53	80	140	49	44	75	111.667	47	150	140	191	200	192	116	121	95	139.111	214	137	201	153	48	107	76	39	150	125	125.259	36	31	24	21	0	47	46	32	29.625	51	30	34	0	9	0
8	2.55953e-06	8.32424e-05	Chlamydiales	18	57	5	62	26	97	36	21	28	38.8889	0	87	65	41	32	0	14	27	0	29.5556	63	0	0	0	0	28	38	9	17	17.2222	28.5556	106	36	197	87	33	165	135	47	100.75	97	106	176	66	75	29
9	5.89841e-06	0.000152972	Gammaproteobacteria_order	16	5	6	18	75	87	25	0	68	33.3333	17	41	55	37	77	10	13	18	15	31.4444	10	5	5	0	7	65	60	4	16	19.1111	27.963	101	100	103	124	9	126	85	76	90.5	107	217	174	84	100	81
10	1.07774e-05	0.000232208	Vicinamibacterales	1066	1141	1279	1566	2033	2915	749	498	735	1331.33	561	740	725	944	1091	779	1058	967	1217	898	1451	1034	1204	1230	434	827	810	466	960	935.111	1054.81	1678	1887	2146	2144	894	2161	2200	2226	1917	1416	2879	2253	2299	2160	1494
11	1.29374e-05	0.000266222	Pyrinomonadales	460	493	535	309	417	440	482	280	355	419	108	186	237	237	246	235	389	363	517	279.778	653	474	587	353	82	314	373	318	478	403.556	367.444	231	220	324	300	169	477	538	485	343	38	104	42	72	91	70
12	1.48202e-05	0.00029448	Alicyclobacillales	101	132	119	127	52	66	104	0	17	79.7778	36	94	96	70	76	134	41	124	92	84.7778	123	132	167	110	45	221	71	35	86	110	91.5185	2	5	66	9	0	21	47	21	21.375	0	36	15	8	0	0
13	1.58414e-05	0.000307571	Bacillales	847	916	925	1142	954	1484	288	185	506	805.222	390	731	301	584	800	592	290	406	349	493.667	950	681	1121	800	237	484	637	367	1090	707.444	668.778	1287	656	1322	1076	354	923	818	826	907.75	2542	3462	3861	1559	2971	951
14	3.91826e-05	0.000584696	Clostridiales	2	0	53	0	0	0	0	0	7	6.88889	13	0	29	92	126	53	49	36	81	53.2222	0	0	36	0	4	7	58	25	38	18.6667	26.2593	93	49	81	146	56	115	106	91	92.125	0	0	0	0	21	0
15	4.85227e-05	0.000699897	Sphingobacteriales	169	189	170	130	145	190	50	16	93	128	70	178	20	148	94	134	105	121	148	113.111	197	154	154	171	68	125	84	65	52	118.889	120	41	21	178	28	10	36	17	35	45.75	34	24	26	7	14	2
16	5.17343e-05	0.000668052	Paracaedibacterales	0	0	0	0	0	0	0	0	0	0	0	0	0	0	0	0	0	0	0	0	0	0	0	0	0	0	0	0	0	0	0	0	0	0	0	0	0	0	0	0	83	88	132	15	14	19
17	9.01726e-05	0.00105718	Sphingomonadales	1138	1084	1137	791	772	1258	795	527	783	920.556	680	1365	1026	1610	1754	1663	1306	1403	1879	1409.56	1921	1045	1352	886	269	1020	725	293	829	926.667	1085.59	683	483	1670	598	207	647	464	356	638.5	282	383	461	282	446	83
18	0.000125002	0.00128771	Veillonellales-Selenomonadales	0	0	0	0	0	0	0	0	0	0	0	0	0	0	0	0	0	0	0	0	0	0	0	0	0	0	0	0	0	0	0	0	21	10	0	13	0	0	0	5.5	26	54	38	31	21	27
19	0.000137594	0.00145545	Enterobacterales	109	133	93	89	0	43	68	46	20	66.7778	37	45	118	18	57	77	24	63	47	54	102	47	68	71	11	47	28	19	42	48.3333	56.3704	29	50	168	65	65	113	65	61	77	61	35	24	0	19	7
20	0.000148808	0.00151268	Dongiales	0	0	0	2	11	0	0	0	0	1.44444	0	12	0	0	0	0	0	0	0	1.33333	0	49	19	0	0	0	0	11	37	12.8889	5.22222	38	0	42	41	17	74	44	14	33.75	0	0	0	10	0	20
21	0.000156862	0.0015877	Chitinophagales	340	304	391	176	315	411	329	131	315	301.333	470	604	541	481	517	492	368	276	420	463.222	413	235	326	247	0	193	291	154	499	262	342.185	274	215	628	221	122	63	189	168	235	121	201	171	104	88	55
22	0.000158086	0.00152531	Erysipelotrichales	0	0	12	0	38	24	0	0	0	8.22222	0	0	0	0	0	0	0	0	0	0	0	0	0	0	0	0	0	0	4	0.444444	2.88889	35	39	28	57	0	29	55	87	41.25	0	6	0	23	0	0
23	0.000165563	0.00168342	Oscillospirales	200	238	194	62	50	144	53	18	75	114.889	18	82	144	143	203	178	83	74	146	119	231	103	145	79	14	126	123	9	114	104.889	112.926	9	12	0	0	0	17	16	6	7.5	0	0	14	44	46	34
24	0.000205353	0.00184242	RCP2-54_order	11	14	34	32	0	0	7	0	0	10.8889	0	5	0	16	24	12	30	29	46	18	24	15	39	34	7	29	44	18	59	29.8889	19.5926	0	0	0	0	0	0	0	0	0	0	14	0	0	0	0
25	0.00023257	0.00213603	Staphylococcales	55	33	40	21	63	33	67	0	114	47.3333	145	148	158	172	197	163	124	165	214	165.111	92	57	56	51	25	32	110	73	62	62	91.4815	32	74	261	114	70	48	23	47	83.625	11	79	46	15	53	33
26	0.000237726	0.0021749	Propionibacteriales	205	234	111	66	65	158	158	62	144	133.667	177	244	130	151	186	136	158	221	205	178.667	203	115	265	65	31	89	109	42	111	114.444	142.259	295	186	318	321	121	241	195	188	233.125	217	301	309	75	108	67
27	0.000267207	0.00237629	Ardenticatenales	60	64	71	22	0	0	103	54	50	47.1111	0	72	88	68	89	71	98	126	77	76.5556	75	90	55	37	0	53	47	44	75	52.8889	58.8519	27	22	74	57	0	40	28	32	35	0	0	0	0	0	0
28	0.000310586	0.00268623	Rubrobacterales	260	346	286	96	75	151	248	148	317	214.111	150	147	204	376	545	407	455	519	702	389.444	375	399	379	181	17	22	223	93	399	232	278.519	139	86	156	129	61	108	85	123	110.875	45	83	21	39	69	19
29	0.000320248	0.00264126	Thermomicrobiales	148	160	139	99	75	95	105	54	112	109.667	122	194	100	179	186	95	136	120	100	136.889	202	152	120	61	13	33	114	75	96	96.2222	114.259	58	44	147	47	9	56	50	31	55.25	22	37	60	7	25	9
30	0.000331283	0.00279447	MB-A2-108_order	12	50	9	5	14	42	14	9	31	20.6667	2	0	46	51	25	45	13	12	12	22.8889	15	21	29	0	0	0	48	33	54	22.2222	21.9259	104	103	109	46	25	59	36	107	73.625	23	42	25	40	49	5
31	0.000451893	0.00358771	Rokubacteriales	48	66	68	30	0	17	0	18	6	28.1111	0	14	3	0	0	0	0	8	0	2.77778	55	44	39	32	16	26	0	15	36	29.2222	20.037	76	81	41	83	31	75	94	78	69.875	24	38	0	0	0	16
32	0.000568394	0.00416237	Cytophagales	177	210	145	184	172	258	115	27	217	167.222	30	81	138	150	138	185	210	123	274	147.667	223	113	243	191	42	223	165	43	189	159.111	158	250	186	723	295	132	226	141	176	266.125	355	303	312	163	105	77
33	0.000638476	0.00471375	Thermoanaerobaculales	15	56	31	20	35	109	44	52	64	47.3333	6	85	89	24	0	0	24	22	89	37.6667	47	0	11	42	0	10	53	10	35	23.1111	36.037	88	62	91	116	47	141	60	65	83.75	0	33	25	12	8	0
34	0.000844783	0.00579887	Streptosporangiales	44	73	53	67	91	145	12	10	41	59.5556	123	67	39	0	75	90	88	70	57	67.6667	81	61	60	80	16	75	71	64	106	68.2222	65.1481	92	33	222	196	91	202	136	148	140	245	177	186	42	59	57
35	0.00176264	0.0105332	Isosphaerales	10	18	26	46	5	0	106	0	3	23.7778	388	182	64	96	130	88	41	9	30	114.222	26	27	34	0	0	13	25	0	23	16.4444	51.4815	0	0	31	5	0	5	0	3	5.5	35	24	28	0	0	0
36	0.00177843	0.0104343	Myxococcales	179	145	150	128	183	276	133	65	108	151.889	48	154	60	150	142	120	287	187	238	154	408	185	207	139	51	186	139	48	133	166.222	157.37	102	99	771	197	65	104	142	135	201.875	79	62	49	13	0	4
37	0.00195352	0.0109565	Vicinamibacteria SG17	0	25	124	37	119	74	54	4	75	56.8889	0	0	20	0	0	0	0	49	57	14	45	65	65	8	0	19	48	0	52	33.5556	34.8148	30	48	56	32	40	24	55	22	38.375	72	140	106	63	54	16
38	0.00201633	0.0115351	Azospirillales	82	97	117	135	179	158	70	43	36	101.889	35	101	36	51	59	147	138	137	128	92.4444	168	115	65	64	24	77	94	70	154	92.3333	95.5556	154	122	473	107	64	188	30	31	146.125	23	112	94	26	19	9
39	0.00204721	0.010334	Acetobacterales	166	242	158	122	170	234	307	107	363	207.667	167	261	173	438	374	297	168	167	260	256.111	387	224	175	203	37	236	235	18	186	189	217.593	156	87	307	143	50	128	110	123	138	59	73	10	75	80	54
40	0.00217227	0.0120738	Polyangiales	48	59	55	108	43	194	102	51	189	94.3333	125	180	52	152	139	117	59	85	127	115.111	153	44	23	23	58	71	119	37	78	67.3333	92.2593	54	82	308	123	52	147	85	97	118.5	45	63	68	39	25	18
41	0.00242339	0.0128124	Silvanigrellales	0	0	0	0	0	0	0	0	0	0	0	0	0	0	0	0	0	0	0	0	0	0	0	0	0	0	0	0	0	0	0	0	0	0	0	0	0	0	0	0	6	0	0	0	0	4
42	0.0024443	0.0129842	Exiguobacterales	0	0	23	0	0	0	17	21	0	6.77778	7	23	14	40	35	36	22	19	28	24.8889	18	0	0	19	0	18	11	0	7	8.11111	13.2593	0	0	0	20	0	0	0	0	2.5	0	0	0	0	0	0
43	0.00314615	0.0158907	Micrococcales	420	451	437	395	588	655	326	135	214	402.333	266	448	331	537	827	400	487	479	627	489.111	547	331	359	185	60	176	267	120	636	297.889	396.444	603	493	1703	645	260	533	357	388	622.75	227	498	396	267	237	169
44	0.00328608	0.0169114	Haliangiales	50	29	42	167	80	155	73	47	65	78.6667	70	188	93	97	74	62	57	93	87	91.2222	44	26	38	42	0	56	113	75	73	51.8889	73.9259	16	63	150	69	0	120	17	17	56.5	72	68	73	6	51	0
45	0.00363265	0.0180039	Nitrososphaerales	786	558	526	213	266	418	435	250	321	419.222	380	505	365	492	430	458	388	223	443	409.333	742	557	837	455	133	390	546	182	500	482.444	437	933	610	731	1303	438	1385	971	895	908.25	293	510	492	228	188	129
46	0.00370031	0.0173795	Coriobacteriales	18	8	18	6	10	10	56	0	38	18.2222	0	40	69	70	33	24	21	17	96	41.1111	20	23	26	10	3	9	0	7	25	13.6667	24.3333	0	0	21	0	0	10	9	10	6.25	0	8	6	5	0	0
47	0.00374368	0.0186422	Bacteroidales	142	244	162	13	19	43	46	14	109	88	144	114	75	169	166	173	167	148	176	148	155	132	161	21	0	66	78	41	64	79.7778	105.259	39	52	134	4	0	0	32	0	32.625	47	113	99	28	12	45
48	0.00396919	0.0195202	Rickettsiales	74	0	107	73	198	72	126	28	71	83.2222	91	52	82	34	4	33	21	71	19	45.2222	105	36	38	32	0	30	17	0	0	28.6667	52.3704	45	85	14	0	10	0	0	0	19.25	0	0	0	0	0	0
49	0.00449633	0.0214642	IMCC26256	99	122	98	66	73	82	69	10	19	70.8889	106	34	39	16	15	18	18	88	82	46.2222	85	120	107	25	0	34	44	28	52	55	57.3704	39	23	21	16	14	49	23	33	27.25	27	2	16	0	0	0
50	0.00491571	0.0226282	Burkholderiales	872	968	886	1131	1018	1772	624	273	564	900.889	367	1088	588	975	1006	934	1188	1312	1436	988.222	1406	749	967	737	177	744	736	330	821	740.778	876.63	1069	996	2414	1115	460	1304	1024	960	1167.75	722	1149	1225	702	1066	560
51	0.00528147	0.0226044	Chthoniobacterales	408	280	433	256	286	408	163	191	312	304.111	77	224	258	263	387	332	401	281	282	278.333	541	313	317	317	102	225	215	96	154	253.333	278.593	157	246	426	303	159	348	243	197	259.875	246	336	302	383	385	308
52	0.00736429	0.0303977	Actinomycetales	57	54	56	0	0	17	6	0	0	21.1111	28	0	0	11	5	12	78	100	81	35	129	63	62	107	19	69	44	34	111	70.8889	42.3333	33	45	16	15	0	32	0	0	17.625	32	65	73	26	20	19
53	0.00806636	0.0344693	Micromonosporales	427	589	595	134	193	235	164	157	202	299.556	294	338	359	733	622	787	615	513	673	548.222	687	458	628	236	126	386	167	115	267	341.111	396.296	327	106	414	229	80	34	207	190	198.375	304	216	229	16	59	32
54	0.00826623	0.0346357	Acidobacteriales	150	48	62	24	24	71	36	9	65	54.3333	73	87	46	100	106	65	148	124	70	91	134	19	133	60	0	64	76	55	47	65.3333	70.2222	0	43	111	24	8	12	46	50	36.75	48	77	75	21	14	0
55	0.00827771	0.0341306	Alphaproteobacteria_order	41	58	13	47	23	0	21	12	21	26.2222	21	9	31	3	0	0	0	3	61	14.2222	16	18	11	0	0	10	11	0	15	9	16.4815	0	2	0	0	0	0	0	0	0.25	0	13	0	0	6	0
56	0.00941659	0.0386048	Thermales	12	44	0	0	0	0	0	0	0	6.22222	15	96	33	46	43	61	59	10	78	49	0	9	0	0	0	31	33	5	70	16.4444	23.8889	20	26	25	12	12	0	5	0	12.5	31	52	29	5	0	6
57	0.0102882	0.0394299	Babeliales	36	0	3	3	21	0	48	43	35	21	76	82	30	118	52	101	0	46	0	56.1111	31	0	24	26	0	52	15	0	0	16.4444	31.1852	6	0	5	0	0	0	8	0	2.375	0	0	0	0	0	0
58	0.011226	0.0403567	Beggiatoales	0	0	0	0	0	0	0	0	0	0	0	0	0	0	0	0	35	0	47	9.11111	0	0	0	0	17	0	0	0	19	4	4.37037	36	32	0	0	18	19	18	17	17.5	32	33	28	0	35	21
59	0.0121069	0.046021	Tistrellales	35	18	20	0	0	8	53	56	45	26.1111	20	11	19	12	19	24	16	0	13	14.8889	49	14	20	88	35	25	35	6	20	32.4444	24.4815	4	0	40	0	0	9	0	6	7.375	0	4	14	0	0	0
60	0.015054	0.0541459	0319-6G20_order	156	152	199	105	69	76	56	62	97	108	92	103	96	168	165	147	102	168	255	144	174	176	123	130	34	142	96	72	72	113.222	121.741	7	20	120	82	31	63	2	62	48.375	71	113	107	35	34	25
61	0.0169986	0.0564073	Anaerolineales	0	0	0	13	12	0	3	0	54	9.11111	0	0	0	0	0	0	0	0	0	0	2	0	0	0	0	0	0	12	0	1.55556	3.55556	0	11	0	0	0	4	6	0	2.625	20	21	21	0	28	11
62	0.0173883	0.057519	Longimicrobiales	66	52	74	12	0	3	0	14	0	24.5556	31	59	71	19	0	0	40	51	36	34.1111	79	50	80	0	0	16	0	0	8	25.8889	28.1852	0	0	0	0	0	0	4	0	0.5	9	2	0	0	0	0
63	0.018626	0.0632002	Gemmatimonadales	418	379	423	265	345	423	253	232	405	349.222	397	387	383	566	601	745	503	640	803	558.333	549	549	418	537	110	490	443	217	650	440.333	449.296	232	203	446	281	84	467	350	315	297.25	194	337	319	237	166	74
64	0.0241616	0.0761621	DS-100	29	0	11	18	35	27	17	10	78	25	0	0	0	0	3	0	0	0	12	1.66667	19	0	20	12	0	0	0	0	22	8.11111	11.5926	14	2	44	0	0	0	0	0	7.5	0	0	15	0	0	0
65	0.0241942	0.0801975	Lactobacillales	185	141	226	90	78	72	142	111	68	123.667	0	74	65	73	77	64	141	126	179	88.7778	164	72	217	162	69	120	68	49	143	118.222	110.222	139	163	208	87	70	116	105	86	121.75	52	79	52	4	98	0
66	0.0244448	0.0813045	Flavobacteriales	138	100	52	56	27	101	83	32	109	77.5556	125	143	83	148	171	196	183	177	280	167.333	188	83	160	151	11	64	62	60	72	94.5556	113.148	105	61	171	107	15	165	34	88	93.25	107	157	152	37	49	0
67	0.0251849	0.0819148	TK10_order	92	132	139	125	68	125	152	42	81	106.222	105	246	60	133	146	131	45	79	80	113.889	250	156	185	88	27	138	75	49	104	119.111	113.074	67	36	156	54	28	45	23	44	56.625	97	163	178	69	45	18
68	0.0293927	0.0912694	S085	0	0	35	6	10	20	0	15	0	9.55556	0	67	0	4	0	8	0	16	6	11.2222	0	0	0	0	0	14	2	0	0	1.77778	7.51852	16	2	6	0	0	3	0	7	4.25	34	0	16	2	11	13
69	0.0316616	0.09888	Reyranellales	50	100	92	9	3	36	27	19	90	47.3333	28	120	81	174	175	112	39	105	115	105.444	128	106	49	48	10	54	53	32	57	59.6667	70.8148	71	96	82	63	68	68	62	33	67.875	88	78	114	44	41	29
70	0.0321148	0.0893456	PLTA13	0	0	0	0	0	7	11	0	31	5.44444	0	0	0	0	0	0	0	0	0	0	0	0	0	0	0	0	0	0	0	0	1.81481	0	0	84	78	20	33	30	18	32.875	0	0	0	0	0	0
71	0.0440399	0.1257	Bdellovibrionales	0	46	20	0	8	0	20	0	19	12.5556	0	0	0	3	0	6	0	0	2	1.22222	39	4	6	4	0	31	39	11	16	16.6667	10.1481	3	0	10	3	2	8	3	20	6.125	0	14	0	13	7	22
72	0.0442465	0.129863	Holophagae SG7	147	241	186	121	252	256	88	9	123	158.111	28	42	51	85	76	60	178	134	141	88.3333	194	215	186	104	5	56	40	0	26	91.7778	112.741	128	131	179	204	67	120	159	237	153.125	126	262	134	79	54	63
73	0.0451399	0.129435	Rhodobacterales	62	65	30	25	39	24	144	28	120	59.6667	68	104	26	106	112	138	125	177	217	119.222	187	92	73	161	37	126	76	75	130	106.333	95.0741	46	72	182	135	36	215	99	71	107	43	66	54	59	151	30
74	0.0475485	0.13287	Gemmatales	177	278	259	98	171	170	240	154	331	208.667	289	527	291	256	288	168	115	140	271	260.556	388	297	194	213	18	179	313	105	234	215.667	228.296	121	116	429	147	51	117	116	168	158.125	47	176	121	57	130	18
75	0.04761	0.134796	Thermoactinomycetales	0	0	0	13	9	43	30	13	61	18.7778	29	20	16	37	41	31	16	14	41	27.2222	7	0	15	12	0	12	11	0	0	6.33333	17.4444	0	0	0	20	11	6	0	6	5.375	35	52	0	16	9	0
Rank	kw.ep	kw.eBH	Family	16.1	16.2	16.3	17.1	17.2	17.3	18.1	18.2	18.3	CHA	1.1	1.2	1.3	2.1	2.2	2.3	3.1	3.2	3.3	CSS	13.1	13.2	13.3	14.1	14.2	14.3	15.1	15.2	15.3	NGR	Higher BD	7.2	7.3	8.1	8.2	8.3	9.1	9.2	9.3	HLC	10.1	10.2	10.3	11.1	11.2	11.3
1	1.71551e-07	2.9933e-05	Planococcaceae	77	77	107	147	225	345	55	55	72	128.889	7	73	23	10	99	33	0	0	0	27.2222	66	0	110	49	0	47	50	5	96	47	67.7037	252	142	397	282	116	186	227	219	227.625	515	742	862	290	220	202
2	1.90401e-07	2.99973e-05	Geodermatophilaceae	2754	2865	2376	928	1233	1444	750	406	656	1490.22	523	1232	1051	2291	2133	2024	1980	2203	2515	1772.44	3190	2347	2395	1527	371	1605	866	637	1652	1621.11	1627.93	517	318	1089	412	237	533	424	334	483	149	188	150	97	89	37
3	2.37623e-07	3.03401e-05	Steroidobacteraceae	37	16	25	27	38	35	27	67	10	31.3333	14	4	15	10	19	11	31	10	12	14	37	0	8	24	0	11	0	33	12	13.8889	19.7407	141	104	283	211	139	147	114	112	156.375	64	117	68	91	83	37
4	3.8989e-07	3.21266e-05	Kineosporiaceae	396	420	290	20	0	7	140	92	168	170.333	333	679	409	508	520	468	353	464	528	473.556	539	289	432	83	23	86	239	59	299	227.667	290.519	47	12	22	25	10	61	40	38	31.875	0	0	0	3	0	0
5	4.80296e-07	3.45557e-05	Vicinamibacterales	0	0	50	68	72	121	46	40	29	47.3333	0	0	46	0	17	0	31	30	55	19.8889	64	34	29	33	0	0	12	29	41	26.8889	31.3704	190	143	176	188	91	188	200	199	171.875	67	147	135	115	113	87
6	5.8165e-07	3.66157e-05	CCD24	0	0	0	0	8	11	0	0	0	2.11111	0	0	0	17	0	0	13	0	16	5.11111	0	0	0	0	0	0	6	0	0	0.666667	2.62963	26	38	43	29	35	19	23	13	28.25	52	47	65	23	33	23
7	6.16729e-07	3.69439e-05	Elsterales_fam	443	308	429	200	240	376	195	193	259	293.667	78	253	304	588	607	605	475	310	635	428.333	625	286	432	411	109	350	174	111	225	302.556	341.519	41	57	124	35	23	115	86	16	62.125	39	22	51	15	40	5
8	6.36791e-07	3.74765e-05	Microbacteriaceae	136	174	151	173	204	258	121	76	90	153.667	60	239	162	218	619	187	224	139	212	228.889	204	130	79	74	18	120	95	59	250	114.333	165.63	34	10	88	33	9	24	22	46	33.25	24	36	41	55	27	4
9	8.67002e-07	4.29637e-05	Vicinamibacteraceae	175	186	186	281	337	584	178	110	221	250.889	209	283	107	181	183	135	184	148	226	184	310	127	196	274	43	127	194	133	138	171.333	202.074	528	535	830	840	223	649	745	738	636	456	1129	690	606	670	463
10	1.38001e-06	5.79324e-05	Paenibacillaceae	173	181	210	53	80	140	49	44	75	111.667	47	150	140	191	200	192	116	121	95	139.111	214	137	201	153	48	107	76	39	150	125	125.259	36	31	24	21	0	47	46	32	29.625	51	30	34	0	9	0
11	1.66047e-06	6.66997e-05	Devosiaceae	63	16	55	40	40	55	0	43	22	37.1111	0	28	11	10	6	27	0	29	16	14.1111	53	0	0	7	0	0	47	0	15	13.5556	21.5926	44	34	258	130	51	73	46	24	82.5	84	119	118	46	40	21
12	2.01492e-06	7.70671e-05	Blastocatellaceae	0	29	68	29	32	106	0	42	35	37.8889	23	35	27	62	82	83	26	48	84	52.2222	41	48	17	0	2	14	47	0	98	29.6667	39.9259	135	153	200	122	78	88	61	148	123.125	92	274	222	87	90	65
13	7.37698e-06	0.000205703	Gammaproteobacteria_fam	16	5	6	18	75	87	25	0	68	33.3333	17	41	55	37	77	10	13	18	15	31.4444	10	5	5	0	7	65	60	4	16	19.1111	27.963	101	100	103	124	9	126	85	76	90.5	107	217	174	84	100	81
14	1.00431e-05	0.000256432	Pyrinomonadaceae	460	493	535	309	417	440	482	280	355	419	108	186	237	237	246	235	389	363	517	279.778	653	474	587	353	82	314	373	318	478	403.556	367.444	231	220	324	300	169	477	538	485	343	38	104	42	72	91	70
15	1.0955e-05	0.000266104	Rhizobiaceae	22	78	119	93	117	103	91	44	159	91.7778	66	92	113	63	76	81	47	79	64	75.6667	63	26	94	109	12	77	48	25	69	58.1111	75.1852	55	86	423	270	61	107	98	57	144.625	195	412	357	118	150	104
16	1.29308e-05	0.000302126	Alicyclobacillaceae	101	132	119	127	52	66	104	0	17	79.7778	36	94	96	70	76	134	41	124	92	84.7778	123	132	167	110	45	221	71	35	86	110	91.5185	2	5	66	9	0	21	47	21	21.375	0	36	15	8	0	0
17	1.51182e-05	0.00032797	Parachlamydiaceae	18	57	2	39	0	58	17	5	15	23.4444	0	66	65	41	32	0	14	27	0	27.2222	63	0	0	0	0	28	31	9	17	16.4444	22.3704	93	29	161	49	27	118	104	28	76.125	68	106	138	66	75	29
18	1.61702e-05	0.000340771	Streptosporangiaceae	0	39	0	18	57	39	12	6	41	23.5556	29	24	17	0	24	34	14	23	24	21	0	27	3	14	0	17	40	8	55	18.2222	20.9259	64	33	37	49	19	66	53	35	44.5	195	177	123	42	52	49
19	1.68575e-05	0.000345496	Clostridiaceae	0	0	53	0	0	0	0	0	0	5.88889	13	0	29	87	126	53	49	36	81	52.6667	0	0	32	0	4	7	58	25	38	18.2222	25.5926	93	49	76	146	56	115	106	91	91.5	0	0	0	0	0	0
20	2.33048e-05	0.000444796	Bacillaceae	770	839	818	995	729	1139	233	130	434	676.333	383	645	272	574	701	549	290	406	334	461.556	884	681	1011	751	237	437	587	362	994	660.444	599.444	1035	514	925	794	238	737	591	607	680.125	2027	2720	2999	1269	2751	749
21	2.67784e-05	0.000484303	Sphingobacteriaceae	167	142	168	126	135	179	50	16	81	118.222	70	167	20	135	92	113	97	121	148	107	164	130	137	171	44	125	69	54	23	101.889	109.037	17	21	141	23	4	18	3	19	30.75	28	17	26	7	10	2
22	2.85103e-05	0.000505303	Sphingomonadaceae	1138	1084	1137	791	772	1258	795	527	783	920.556	680	1365	1026	1610	1754	1663	1306	1403	1879	1409.56	1921	1045	1352	886	269	1020	725	293	829	926.667	1085.59	683	483	1670	598	207	647	464	356	638.5	282	383	461	282	446	83
23	2.98009e-05	0.000494452	Brevibacteriaceae	0	0	0	0	0	0	6	0	10	1.77778	0	0	0	0	0	0	0	0	0	0	0	0	0	0	0	0	0	0	0	0	0.592593	79	57	126	0	0	34	0	0	37	68	98	78	56	69	39
24	4.55781e-05	0.000685745	Enterobacteriaceae	13	12	11	21	0	0	43	25	0	13.8889	7	19	68	18	13	31	24	44	30	28.2222	22	0	16	0	0	0	0	0	19	6.33333	16.1481	0	22	11	15	37	27	0	0	14	0	0	0	0	0	0
25	4.65083e-05	0.000694543	Ruminococcaceae	100	95	82	7	0	55	53	18	60	52.2222	18	82	144	102	102	86	74	74	103	87.2222	137	100	84	79	14	79	38	9	40	64.4444	67.963	0	12	0	0	0	8	8	0	3.5	0	0	0	40	46	34
26	5.38201e-05	0.000782299	Nitrosomonadaceae	70	52	82	263	302	432	59	42	104	156.222	70	48	74	132	108	123	72	133	122	98	129	44	100	130	0	65	105	9	96	75.3333	109.852	302	276	599	299	123	357	258	185	299.875	197	281	335	85	115	79
27	5.60311e-05	0.000767907	Paracaedibacteraceae	0	0	0	0	0	0	0	0	0	0	0	0	0	0	0	0	0	0	0	0	0	0	0	0	0	0	0	0	0	0	0	0	0	0	0	0	0	0	0	0	83	88	132	15	14	19
28	5.79306e-05	0.000824659	Chitinophagaceae	340	304	391	176	315	411	329	129	315	301.111	470	601	541	481	517	492	368	276	420	462.889	413	235	326	247	0	193	291	152	496	261.444	341.815	274	215	628	221	122	63	189	168	235	121	201	171	104	88	55
29	6.29606e-05	0.00085529	Alcaligenaceae	17	18	12	18	12	41	0	0	0	13.1111	0	64	65	57	62	37	0	11	24	35.5556	20	11	14	0	0	0	24	25	24	13.1111	20.5926	49	36	98	53	12	105	60	50	57.875	65	53	72	69	29	38
30	8.30416e-05	0.00105364	Burkholderiaceae	66	56	44	39	17	46	76	56	79	53.2222	55	169	78	114	103	104	118	98	140	108.778	66	34	56	38	0	32	21	0	69	35.1111	65.7037	12	41	59	9	12	40	23	29	28.125	15	12	16	21	11	7
31	8.45283e-05	0.00110024	Beijerinckiaceae	955	900	920	630	585	919	578	306	548	704.556	408	505	496	887	930	982	811	975	1117	790.111	1659	1004	893	478	61	536	510	297	841	697.667	730.778	681	405	2002	835	271	678	502	476	731.25	128	128	153	95	125	54
32	9.0165e-05	0.0010735	Veillonellales-Selenomonadales_fam	0	0	0	0	0	0	0	0	0	0	0	0	0	0	0	0	0	0	0	0	0	0	0	0	0	0	0	0	0	0	0	0	21	10	0	13	0	0	0	5.5	26	54	38	31	21	27
33	0.000122647	0.00140469	Hymenobacteraceae	89	100	68	56	43	72	31	16	78	61.4444	0	22	61	52	58	57	33	27	107	46.3333	111	45	123	83	11	120	50	13	46	66.8889	58.2222	139	127	414	146	76	134	64	106	150.75	233	144	195	47	60	40
34	0.000125679	0.00142782	Dongiaceae	0	0	0	2	11	0	0	0	0	1.44444	0	12	0	0	0	0	0	0	0	1.33333	0	49	19	0	0	0	0	11	37	12.8889	5.22222	38	0	42	41	17	74	44	14	33.75	0	0	0	10	0	20
35	0.000132414	0.00142243	RCP2-54_fam	11	14	34	32	0	0	7	0	0	10.8889	0	5	0	16	24	12	30	29	46	18	24	15	39	34	7	29	44	18	59	29.8889	19.5926	0	0	0	0	0	0	0	0	0	0	14	0	0	0	0
36	0.000152537	0.00171956	Prevotellaceae	128	205	123	13	19	33	35	0	85	71.2222	120	114	62	139	148	142	141	131	166	129.222	132	94	112	0	0	46	61	26	16	54.1111	84.8519	0	0	73	4	0	0	0	0	9.625	47	89	87	28	12	45
37	0.000164252	0.0017209	Erysipelotrichaceae	0	0	12	0	38	24	0	0	0	8.22222	0	0	0	0	0	0	0	0	0	0	0	0	0	0	0	0	0	0	4	0.444444	2.88889	35	39	28	57	0	29	55	87	41.25	0	6	0	23	0	0
38	0.000176478	0.00185734	Ardenticatenales_fam	60	64	71	22	0	0	103	54	50	47.1111	0	72	88	68	89	71	98	126	77	76.5556	75	90	55	37	0	53	47	44	75	52.8889	58.8519	27	22	74	57	0	40	28	32	35	0	0	0	0	0	0
39	0.000213882	0.0022118	Staphylococcaceae	55	33	40	21	63	33	67	0	114	47.3333	145	148	158	172	197	163	124	165	214	165.111	92	57	56	51	25	32	110	73	62	62	91.4815	32	74	261	114	70	48	23	47	83.625	11	79	46	15	53	33
40	0.000218454	0.0021779	JG30-KF-CM45	148	155	128	99	75	90	87	54	71	100.778	75	183	89	158	173	75	136	120	100	123.222	202	113	120	61	13	33	114	67	96	91	105	58	44	137	47	7	56	48	31	53.5	22	37	60	7	25	9
41	0.000219137	0.00221136	67-14	1212	1084	1197	847	877	1152	936	397	656	928.667	499	884	1031	1172	1222	1324	931	1004	1254	1035.67	1232	765	1089	1034	236	832	524	381	669	751.333	905.222	653	500	670	644	235	762	508	470	555.25	454	619	591	394	386	176
42	0.000221036	0.00225398	Micrococcaceae	102	68	127	110	183	222	66	27	41	105.111	150	106	60	169	136	142	112	122	151	127.556	104	89	78	61	42	46	76	30	292	90.8889	107.852	278	243	1251	291	120	182	175	148	336	127	273	230	52	71	45
43	0.000228807	0.00230064	Rubrobacteriaceae	260	346	286	96	75	151	248	148	317	214.111	150	147	204	376	545	407	455	519	702	389.444	375	399	379	181	17	22	223	93	399	232	278.519	139	86	156	129	61	108	85	123	110.875	45	83	21	39	69	19
44	0.000251849	0.00249888	Vicinamibacterales_fam	891	955	1043	1217	1624	2210	525	348	485	1033.11	352	457	572	763	891	644	843	789	936	694.111	1077	873	979	923	391	700	604	304	781	736.889	821.37	960	1209	1140	1116	580	1324	1255	1289	1109.12	893	1603	1428	1578	1377	944
45	0.000338645	0.00299032	Chlamydiaceae	0	0	3	0	0	0	0	0	0	0.333333	0	21	0	0	0	0	0	0	0	2.33333	0	0	0	0	0	0	0	0	0	0	0.888889	13	0	15	30	0	40	26	19	17.875	0	0	0	0	0	0
46	0.00036293	0.00328784	Nocardioidaceae	205	234	111	66	65	158	158	62	144	133.667	177	244	130	151	186	136	123	221	205	174.778	189	115	265	65	31	89	102	42	104	111.333	139.926	295	186	315	321	121	241	195	188	232.75	217	301	309	75	108	67
47	0.000455229	0.00390431	Acetobacteraceae	166	242	158	122	170	234	307	107	363	207.667	167	261	173	438	374	297	168	167	260	256.111	387	224	175	203	37	236	235	18	186	189	217.593	156	87	307	143	50	128	110	123	138	59	73	10	75	80	54
48	0.000472209	0.00413734	Rokubacteriales	48	66	68	30	0	17	0	18	6	28.1111	0	14	3	0	0	0	0	8	0	2.77778	55	44	39	32	16	26	0	15	36	29.2222	20.037	76	81	41	83	31	75	94	78	69.875	24	38	0	0	0	16
49	0.000522637	0.00440871	MB-A2-108_fam	12	50	9	5	14	42	14	9	31	20.6667	2	0	46	51	25	45	13	12	12	22.8889	15	21	29	0	0	0	48	33	54	22.2222	21.9259	104	103	109	46	25	59	36	107	73.625	23	42	25	40	49	5
50	0.000727804	0.00596562	Corynebacteriaceae	176	185	81	139	96	137	106	79	33	114.667	60	238	80	110	147	149	173	139	138	137.111	176	194	121	169	39	107	67	22	10	100.556	117.444	16	65	144	56	0	70	35	66	56.5	0	33	48	0	525	7
51	0.000827384	0.00593247	Phormidiaceae	258	60	200	0	0	0	41	15	14	65.3333	0	0	0	3	11	18	13	24	12	9	1773	88	111	15	0	21	21	133	242	267.111	113.815	0	0	0	0	0	0	0	0	0	0	4	0	0	0	0
52	0.00086051	0.00671792	Thermoanaerobaculaceae	15	56	31	20	35	109	44	52	64	47.3333	6	85	89	24	0	0	24	22	89	37.6667	47	0	11	42	0	10	53	10	35	23.1111	36.037	88	62	91	116	47	141	60	65	83.75	0	33	25	12	8	0
53	0.00101802	0.00763406	Myxococcaceae	143	128	113	84	144	232	123	41	108	124	48	78	35	120	142	120	254	170	197	129.333	341	158	160	95	51	139	139	45	125	139.222	130.852	102	99	737	197	65	104	137	124	195.625	60	52	49	6	0	4
54	0.00150497	0.00973872	Streptosporangiales_fam	44	34	44	8	0	16	0	0	0	16.2222	37	22	0	0	51	56	38	36	33	30.3333	60	34	40	29	0	35	18	17	47	31.1111	25.8889	0	0	11	0	0	0	0	0	1.375	0	0	4	0	0	0
55	0.00170966	0.0114308	Spirosomaceae	25	32	38	29	42	32	0	0	15	23.6667	17	15	0	2	4	5	0	0	0	4.77778	7	17	21	0	0	0	0	8	4	6.33333	11.5926	0	27	181	44	23	13	12	0	37.5	28	41	47	28	13	6
56	0.00176498	0.0120475	Isosphaeraceae	10	18	26	46	5	0	106	0	3	23.7778	388	182	64	96	130	88	41	9	30	114.222	26	27	34	0	0	13	25	0	23	16.4444	51.4815	0	0	31	5	0	5	0	3	5.5	35	24	28	0	0	0
57	0.00176889	0.0116416	Aeromonadaceae	8	32	0	13	0	0	0	0	0	5.88889	8	0	17	0	20	0	0	0	0	5	45	0	0	27	0	0	0	5	0	8.55556	6.48148	0	10	44	2	0	36	28	43	20.375	0	0	0	0	0	0
58	0.0019642	0.0125952	Exiguobacteraceae	0	0	23	0	0	0	17	21	0	6.77778	7	23	14	40	35	36	22	19	28	24.8889	18	0	0	19	0	18	11	0	7	8.11111	13.2593	0	0	0	20	0	0	0	0	2.5	0	0	0	0	0	0
59	0.0020425	0.0128779	Xanthobacteraceae	422	425	541	600	635	886	394	300	208	490.111	278	100	385	395	471	419	462	562	662	414.889	683	372	460	381	105	295	236	93	288	323.667	409.556	411	383	1385	607	207	528	413	338	534	361	711	641	264	204	214
60	0.00219648	0.0139527	Chthoniobacteraceae	355	280	406	256	279	373	163	191	294	288.556	77	224	254	263	387	332	375	281	282	275	514	313	317	317	102	218	215	96	154	249.556	271.037	157	246	426	303	159	348	243	197	259.875	246	336	302	383	382	308
61	0.00224311	0.0139561	Rhodocyclaceae	38	55	46	3	2	4	35	12	28	24.7778	7	0	0	15	0	0	0	19	22	7	58	48	40	69	12	40	20	3	0	32.2222	21.3333	14	0	15	12	0	0	0	0	5.125	0	0	0	15	0	8
62	0.00243676	0.015209	Vicinamibacteria SG17	0	25	124	37	119	74	54	4	75	56.8889	0	0	20	0	0	0	0	49	57	14	45	65	65	8	0	19	48	0	52	33.5556	34.8148	30	48	56	32	40	24	55	22	38.375	72	140	106	63	54	16
63	0.00245625	0.0148319	Acidobacteriaceae SB1	57	19	12	0	20	21	31	0	23	20.3333	51	35	7	36	19	37	44	63	19	34.5556	77	0	23	13	0	15	3	7	2	15.5556	23.4815	0	0	6	0	0	0	0	0	0.75	3	27	9	12	0	0
64	0.00263552	0.0161642	Azospirillaceae	82	93	117	135	179	155	67	38	36	100.222	35	97	36	51	59	147	135	132	122	90.4444	161	111	65	64	20	77	94	62	150	89.3333	93.3333	154	118	455	107	60	173	30	31	141	23	112	94	26	19	9
65	0.00300303	0.0175294	Silvanigrellaceae	0	0	0	0	0	0	0	0	0	0	0	0	0	0	0	0	0	0	0	0	0	0	0	0	0	0	0	0	0	0	0	0	0	0	0	0	0	0	0	0	6	0	0	0	0	4
66	0.00305527	0.0182012	Flavobacteriaceae	8	15	0	0	4	0	21	11	0	6.55556	61	0	21	23	34	32	42	33	56	33.5556	49	22	8	25	0	0	45	23	69	26.7778	22.2963	0	17	50	19	13	23	0	14	17	53	86	68	31	25	0
67	0.00344452	0.0202686	Haliangiaceae	50	29	42	167	80	155	73	47	65	78.6667	70	188	93	97	74	62	57	93	87	91.2222	44	26	38	42	0	56	113	75	73	51.8889	73.9259	16	63	150	69	0	120	17	17	56.5	72	68	73	6	51	0
68	0.0034958	0.0205704	Intrasporangiaceae	53	14	48	0	72	31	30	21	22	32.3333	0	15	36	95	34	36	99	145	104	62.6667	119	26	55	11	0	6	41	20	41	35.4444	43.4815	160	143	122	248	81	157	77	80	133.5	0	40	7	104	70	69
69	0.00349707	0.0193415	Comamonadaceae	323	414	434	344	157	524	232	68	142	293.111	57	144	180	203	310	244	294	371	354	239.667	541	364	335	323	87	416	171	62	159	273.111	268.63	330	338	697	442	217	393	386	395	399.75	335	486	467	326	333	313
70	0.00374186	0.0212038	IMCC26256	99	122	98	66	73	82	69	10	19	70.8889	106	34	39	16	15	18	18	88	82	46.2222	85	120	107	25	0	34	44	28	52	55	57.3704	39	23	21	16	14	49	23	33	27.25	27	2	16	0	0	0
71	0.00391114	0.0216316	Sutterellaceae	0	0	0	0	0	0	0	0	0	0	0	0	0	0	0	0	0	0	0	0	0	0	0	0	0	0	0	0	0	0	0	0	0	0	0	0	0	0	0	0	0	3	0	0	0	0
72	0.00429511	0.0241702	Micromonosporaceae	427	589	595	134	193	235	164	157	202	299.556	294	338	359	733	622	787	615	513	673	548.222	687	458	628	236	126	386	167	115	267	341.111	396.296	327	106	414	229	80	34	207	190	198.375	304	216	229	16	59	32
73	0.00497526	0.0252913	Phaselicystidaceae	2	0	0	0	0	6	0	8	0	1.77778	15	0	8	0	0	0	0	2	0	2.77778	0	0	0	0	0	0	9	0	0	1	1.85185	34	0	101	0	8	47	37	51	34.75	15	16	34	0	0	0
74	0.00502731	0.0263434	Aerococcaceae	13	9	15	53	17	27	50	18	21	24.7778	0	12	22	22	44	27	56	11	62	28.4444	71	38	13	16	0	0	18	13	25	21.5556	24.9259	0	34	5	0	11	0	0	0	6.25	0	10	24	0	12	0
75	0.00523981	0.0273183	Actinomycetaceae	57	54	56	0	0	17	6	0	0	21.1111	28	0	0	11	5	12	78	100	81	35	129	63	62	107	19	69	44	34	111	70.8889	42.3333	33	45	16	15	0	32	0	0	17.625	32	65	73	26	20	19
76	0.00535881	0.0275615	Gemmatimonadaceae	418	379	423	265	345	423	253	232	405	349.222	397	387	383	566	601	745	503	640	803	558.333	549	549	418	537	110	490	443	217	650	440.333	449.296	232	203	446	281	84	467	350	315	297.25	194	337	319	237	166	74
77	0.00585988	0.0304334	Nitrososphaeraceae	786	558	526	213	266	418	435	250	321	419.222	380	505	365	492	430	458	388	223	443	409.333	742	557	837	455	133	390	546	182	500	482.444	437	933	610	731	1303	438	1385	971	895	908.25	293	510	492	228	188	129
78	0.00638699	0.0317299	0319-6G20_fam	156	152	199	105	69	76	56	62	97	108	92	103	96	168	165	147	102	168	255	144	174	176	123	130	34	142	96	72	72	113.222	121.741	7	20	120	82	31	63	2	62	48.375	71	113	107	35	34	25
79	0.00706895	0.0354453	Cellulomonadaceae	26	36	0	112	129	144	33	11	51	60.2222	23	44	68	0	34	35	50	73	141	52	0	0	10	36	0	0	28	11	53	15.3333	42.5185	43	0	70	63	37	98	58	71	55	0	24	30	0	0	0
80	0.00776256	0.0378131	Geminicoccaceae	35	18	20	0	0	8	53	56	45	26.1111	20	11	19	12	19	24	16	0	13	14.8889	49	14	20	88	35	25	35	6	20	32.4444	24.4815	4	0	40	0	0	9	0	6	7.375	0	4	14	0	0	0
81	0.00794373	0.0387011	Thermaceae	12	44	0	0	0	0	0	0	0	6.22222	15	96	33	46	43	61	59	10	78	49	0	9	0	0	0	31	33	5	70	16.4444	23.8889	20	26	25	12	12	0	5	0	12.5	31	52	29	5	0	6
82	0.00839141	0.0409147	Acidobacteriales_fam	93	29	50	0	4	50	5	9	36	30.6667	22	52	39	64	87	28	104	61	45	55.7778	57	19	110	47	0	49	66	48	45	49	45.1481	0	35	95	24	8	12	46	42	32.75	36	39	66	9	14	0
83	0.0090238	0.0415492	Cryptosporangiaceae	0	0	0	0	0	0	0	0	0	0	0	14	0	0	5	0	0	0	0	2.11111	0	0	0	0	0	0	0	0	0	0	0.703704	19	15	0	22	17	35	26	74	26	10	0	0	0	0	0
84	0.00932113	0.0422853	Alphaproteobacteria_fam	41	58	13	47	23	0	21	12	21	26.2222	21	9	31	3	0	0	0	3	61	14.2222	16	18	11	0	0	10	11	0	15	9	16.4815	0	2	0	0	0	0	0	0	0.25	0	13	0	0	6	0
85	0.0103591	0.0433931	Vermiphilaceae	36	0	0	3	21	0	44	43	27	19.3333	76	82	30	102	52	101	0	46	0	54.3333	31	0	0	26	0	52	9	0	0	13.1111	28.9259	6	0	0	0	0	0	5	0	1.375	0	0	0	0	0	0
86	0.0105596	0.0435996	Beggiatoaceae	0	0	0	0	0	0	0	0	0	0	0	0	0	0	0	0	35	0	47	9.11111	0	0	0	0	17	0	0	0	19	4	4.37037	36	32	0	0	18	19	18	17	17.5	32	33	28	0	35	21
87	0.0120012	0.0497285	Anaerolineaceae	0	0	0	13	12	0	3	0	54	9.11111	0	0	0	0	0	0	0	0	0	0	2	0	0	0	0	0	0	12	0	1.55556	3.55556	0	11	0	0	0	4	6	0	2.625	20	21	21	0	28	11
88	0.0131314	0.0526218	Erwiniaceae	0	0	7	0	0	43	0	0	0	5.55556	0	0	0	0	0	0	0	0	0	0	0	0	0	0	0	7	0	0	0	0.777778	2.11111	19	18	81	48	13	48	12	0	29.875	0	6	0	0	8	0
89	0.0154379	0.061575	Promicromonosporaceae	0	0	0	0	0	0	0	0	0	0	0	34	0	0	0	0	0	0	19	5.88889	0	0	20	0	0	0	0	0	0	2.22222	2.7037	9	12	46	10	13	0	0	0	11.25	8	18	10	0	0	0
90	0.0168489	0.0687819	Gemmataceae	177	278	259	98	171	170	240	154	331	208.667	289	527	291	256	288	168	115	140	271	260.556	388	297	194	213	18	179	313	105	234	215.667	228.296	121	116	429	147	51	117	116	168	158.125	47	176	121	57	130	18
91	0.0168745	0.0637871	Longimicrobiaceae	66	52	74	12	0	3	0	14	0	24.5556	31	59	71	19	0	0	40	51	36	34.1111	79	50	80	0	0	16	0	0	8	25.8889	28.1852	0	0	0	0	0	0	4	0	0.5	9	2	0	0	0	0
92	0.0187236	0.0732741	DS-100	29	0	11	18	35	27	17	10	78	25	0	0	0	0	3	0	0	0	12	1.66667	19	0	20	12	0	0	0	0	22	8.11111	11.5926	14	2	44	0	0	0	0	0	7.5	0	0	15	0	0	0
93	0.019122	0.0715383	Nakamurellaceae	16	0	6	0	0	0	0	0	0	2.44444	0	0	0	0	0	0	13	0	0	1.44444	9	14	0	0	0	0	0	0	16	4.33333	2.74074	14	12	13	10	0	29	16	11	13.125	0	0	0	9	0	0
94	0.0212716	0.0848469	Xanthomonadaceae	72	33	87	204	289	346	16	38	28	123.667	75	213	71	59	44	38	84	40	13	70.7778	46	32	193	10	0	25	30	36	58	47.7778	80.7407	7	11	187	27	52	0	6	0	36.25	188	317	280	18	21	18
95	0.0216903	0.0844943	Nocardiaceae	0	32	31	0	0	22	17	0	11	12.5556	24	36	7	10	14	15	37	3	35	20.1111	12	8	9	7	0	0	0	0	0	4	12.2222	0	0	30	0	0	0	0	80	13.75	0	11	12	0	0	0
96	0.0224193	0.0870777	Hyphomicrobiaceae	17	19	17	13	12	26	11	3	15	14.7778	56	54	43	85	29	82	11	0	15	41.6667	20	18	0	24	0	8	31	22	19	15.7778	24.0741	58	31	0	31	16	45	22	0	25.375	0	69	71	7	17	25
97	0.0233429	0.0883854	Gaiellaceae	28	14	41	5	0	29	26	13	0	17.3333	36	9	54	29	70	76	25	80	34	45.8889	84	6	44	0	0	0	101	93	490	90.8889	51.3704	51	33	37	55	17	45	49	34	40.125	31	46	43	42	27	26
98	0.0234381	0.0880597	A4b	41	16	0	0	0	10	15	5	26	12.5556	64	35	7	7	15	22	7	17	6	20	25	4	48	19	0	7	21	0	8	14.6667	15.7407	0	7	6	17	12	15	0	0	7.125	0	4	0	0	0	0
99	0.0242259	0.0919669	TK10_fam	92	132	139	125	68	125	152	42	81	106.222	105	246	60	133	146	131	45	79	80	113.889	250	156	185	88	27	138	75	49	104	119.111	113.074	67	36	156	54	28	45	23	44	56.625	97	163	178	69	45	18
100	0.0249849	0.0906481	Porphyromonadaceae	0	21	22	0	0	10	11	11	16	10.1111	7	0	13	17	16	20	15	17	10	12.7778	23	21	17	21	0	17	17	15	30	17.8889	13.5926	39	52	0	0	0	0	0	0	11.375	0	0	12	0	0	0
101	0.0287341	0.0989457	Oscillospiraceae	100	110	77	43	50	75	0	0	0	50.5556	0	0	0	0	62	45	0	0	0	11.8889	94	3	61	0	0	14	85	0	74	36.7778	33.0741	5	0	0	0	0	0	0	0	0.625	0	0	5	4	0	0
102	0.0287822	0.0917766	PLTA13	0	0	0	0	0	7	11	0	31	5.44444	0	0	0	0	0	0	0	0	0	0	0	0	0	0	0	0	0	0	0	0	1.81481	0	0	84	78	20	33	30	18	32.875	0	0	0	0	0	0
103	0.0289361	0.105694	Bryobacteraceae	165	236	163	38	77	18	30	15	62	89.3333	83	92	154	248	151	183	134	186	62	143.667	238	104	132	148	34	88	106	56	66	108	113.667	11	38	197	40	16	17	60	75	56.75	71	80	58	70	43	31
104	0.0320534	0.115926	Thermomonosporaceae	0	0	9	41	34	90	0	4	0	19.7778	57	21	22	0	0	0	36	11	0	16.3333	21	0	17	37	16	23	13	39	0	18.4444	18.1852	28	0	174	147	72	132	83	113	93.625	47	0	59	0	7	8
105	0.033891	0.115448	S085	0	0	35	6	10	20	0	15	0	9.55556	0	67	0	4	0	8	0	16	6	11.2222	0	0	0	0	0	14	2	0	0	1.77778	7.51852	16	2	6	0	0	3	0	7	4.25	34	0	16	2	11	13
106	0.0379182	0.129129	Coleofasciculaceae	33	17	13	2	0	42	0	0	31	15.3333	36	7	7	34	63	50	11	7	30	27.2222	100	9	16	7	0	0	5	10	15	18	20.1852	0	0	10	0	0	14	45	0	8.625	0	20	21	0	0	0
107	0.0385448	0.112307	cvE6	0	0	0	23	26	39	19	16	13	15.1111	0	0	0	0	0	0	0	0	0	0	0	0	0	0	0	0	0	0	0	0	5.03704	0	7	0	8	6	7	5	0	4.125	20	0	27	0	0	0
108	0.0392133	0.128306	Rickettsiaceae	0	0	59	32	146	72	122	22	41	54.8889	73	24	18	34	0	22	19	71	19	31.1111	59	30	27	0	0	15	0	0	0	14.5556	33.5185	45	85	0	0	0	0	0	0	16.25	0	0	0	0	0	0
109	0.0401894	0.134753	Thermoactinomycetaceae	0	0	0	13	9	43	30	13	61	18.7778	29	20	16	37	41	31	16	14	41	27.2222	7	0	15	12	0	12	11	0	0	6.33333	17.4444	0	0	0	20	11	6	0	6	5.375	35	52	0	16	9	0
110	0.0438489	0.144478	Weeksellaceae	130	85	52	56	19	101	62	21	109	70.5556	64	143	62	125	137	164	141	144	224	133.778	139	61	152	126	11	64	17	37	0	67.4444	90.5926	105	44	117	88	2	142	34	74	75.75	54	71	84	6	24	0
111	0.0441223	0.143387	Reyranellaceae	50	100	92	9	3	36	27	19	90	47.3333	28	120	81	174	175	112	39	105	115	105.444	128	106	49	48	10	54	53	32	57	59.6667	70.8148	71	96	82	63	68	68	62	33	67.875	88	78	114	44	41	29
112	0.0461126	0.147994	Pirellulaceae	100	123	183	126	152	166	120	88	118	130.667	151	384	283	192	274	227	116	207	234	229.778	205	60	189	146	73	110	190	73	212	139.778	166.741	42	123	252	166	37	63	158	174	126.875	127	220	226	45	67	52
113	0.0476273	0.149764	Bdellovibrionaceae	0	46	20	0	8	0	20	0	19	12.5556	0	0	0	3	0	6	0	0	2	1.22222	39	4	6	4	0	31	39	11	16	16.6667	10.1481	3	0	10	3	2	8	3	20	6.125	0	14	0	13	7	22
Rank	kw.ep	kw.eBH	Genus	16.1	16.2	16.3	17.1	17.2	17.3	18.1	18.2	18.3	CHA	1.1	1.2	1.3	2.1	2.2	2.3	3.1	3.2	3.3	CSS	13.1	13.2	13.3	14.1	14.2	14.3	15.1	15.2	15.3	NGR	Higher BD	7.2	7.3	8.1	8.2	8.3	9.1	9.2	9.3	HLC	10.1	10.2	10.3	11.1	11.2	11.3
1	1.92217e-07	5.70924e-05	Paenibacillaceae_genus	131	144	162	53	45	80	49	44	70	86.4444	36	139	140	180	200	192	116	121	95	135.444	179	107	151	127	48	107	76	39	127	106.778	109.556	36	31	24	21	0	47	27	32	27.25	0	0	0	0	0	0
2	2.36954e-07	5.71415e-05	Planococcus	77	50	98	145	182	278	0	55	21	100.667	0	73	0	0	46	0	0	0	0	13.2222	66	0	39	0	0	0	50	0	86	26.7778	46.8889	175	97	283	238	71	144	198	174	172.5	440	681	713	231	177	150
3	2.57215e-07	5.73842e-05	Steroidobacter	22	0	13	17	38	28	27	67	10	24.6667	14	4	0	10	19	0	12	10	12	9	25	0	8	17	0	0	0	33	12	10.5556	14.7407	141	104	274	211	139	147	114	112	155.25	64	117	68	88	79	37
4	3.08535e-07	5.77436e-05	Blastococcus	1495	1594	1329	665	963	1095	460	260	460	924.556	384	715	652	1275	1198	1147	960	1045	1189	951.667	1549	1207	1297	740	227	874	487	348	886	846.111	907.444	373	221	720	313	172	388	307	260	344.25	133	166	150	90	70	37
5	3.73737e-07	5.85951e-05	Vicinamibacterales	0	0	50	68	72	121	46	40	29	47.3333	0	0	46	0	17	0	31	30	55	19.8889	64	34	29	33	0	0	12	29	41	26.8889	31.3704	190	143	176	188	91	188	200	199	171.875	67	147	135	115	113	87
6	4.06917e-07	6.00146e-05	Streptosporangium	0	0	0	0	15	6	12	0	17	5.55556	29	0	9	0	16	11	14	23	24	14	0	0	0	0	0	0	10	0	13	2.55556	7.37037	52	25	37	42	19	53	53	35	39.5	181	169	116	42	52	39
7	5.29714e-07	6.33e-05	CCD24	0	0	0	0	8	11	0	0	0	2.11111	0	0	0	17	0	0	13	0	16	5.11111	0	0	0	0	0	0	6	0	0	0.666667	2.62963	26	38	43	29	35	19	23	13	28.25	52	47	65	23	33	23
8	5.54152e-07	6.38713e-05	Sphingomonas	707	796	767	486	391	673	477	353	552	578	435	961	800	1273	1471	1338	967	1009	1239	1054.78	1267	692	872	601	181	731	387	204	542	608.556	747.111	211	237	535	269	92	198	182	138	232.75	156	192	229	128	361	29
9	5.95941e-07	6.52649e-05	Elsterales_genus	443	308	429	200	240	376	195	193	259	293.667	78	253	304	588	607	605	475	310	635	428.333	625	286	432	411	109	350	174	111	225	302.556	341.519	41	57	124	35	23	115	86	16	62.125	39	22	51	15	40	5
10	8.12678e-07	7.30904e-05	Vicinamibacteraceae_genus	175	181	186	281	337	575	178	110	221	249.333	209	276	107	181	183	123	184	148	226	181.889	307	127	196	274	43	127	194	120	138	169.556	200.259	513	535	793	800	220	606	710	707	610.5	428	1102	653	606	670	447
11	1.27128e-06	8.84803e-05	Ruminococcus	92	95	82	7	0	14	53	18	60	46.7778	18	82	144	102	102	86	74	74	103	87.2222	137	100	84	71	14	69	38	9	40	62.4444	65.4815	0	6	0	0	0	8	8	0	2.75	0	0	0	0	0	0
12	1.52835e-06	9.8952e-05	Beijerinckiaceae_genus	416	371	368	123	118	161	277	112	239	242.778	202	154	226	241	285	292	215	256	413	253.778	608	388	347	154	22	213	173	48	249	244.667	247.074	67	32	200	92	33	96	101	83	88	11	64	31	6	10	0
13	1.65126e-06	0.000101751	Aeribacillus	0	0	0	0	0	0	0	0	11	1.22222	0	0	0	0	0	0	0	0	0	0	0	0	0	0	0	0	35	0	0	3.88889	1.7037	15	15	15	49	10	14	19	10	18.375	23	30	35	15	24	9
14	1.6755e-06	0.00010359	Devosia	14	16	0	40	40	55	0	7	22	21.5556	0	28	11	10	6	0	0	29	16	11.1111	53	0	0	7	0	0	47	0	15	13.5556	15.4074	44	34	258	130	51	73	46	24	82.5	84	119	118	46	40	21
15	1.6982e-06	0.000103623	Angustibacter	288	282	254	0	0	0	97	92	88	122.333	195	420	305	354	366	361	250	345	378	330.444	292	194	249	83	23	86	174	59	212	152.444	201.741	0	0	0	0	0	10	0	0	1.25	0	0	0	0	0	0
16	1.74468e-06	0.000104639	Modestobacter	448	571	444	144	200	263	120	102	71	262.556	0	170	100	474	451	385	532	530	627	363.222	776	529	420	420	111	361	110	141	273	349	324.926	76	57	58	54	21	97	50	53	58.25	0	0	0	0	0	0
17	2.12585e-06	0.000118251	Neochlamydia	18	19	2	0	0	7	13	5	4	7.55556	0	66	47	11	0	0	12	0	0	15.1111	22	0	0	0	0	19	0	0	17	6.44444	9.7037	41	29	112	27	14	63	46	28	45	45	65	95	66	51	29
18	2.15935e-06	0.000118986	Amycolatopsis	165	92	104	54	71	76	39	47	55	78.1111	45	87	124	166	132	127	105	123	102	112.333	119	80	77	98	25	52	22	0	44	57.4444	82.6296	0	0	0	0	0	21	40	0	7.625	0	27	0	0	0	0
19	2.28514e-06	0.000123145	Acidibacter	16	5	6	6	31	16	0	0	35	12.7778	0	41	55	18	14	10	13	18	15	20.4444	10	5	5	0	7	17	5	0	0	5.44444	12.8889	63	100	91	103	0	86	85	76	75.5	90	191	158	84	95	78
20	2.31376e-06	0.000123102	Acetobacteraceae_genus	106	169	121	78	69	72	206	77	147	116.111	129	109	160	370	300	282	158	115	199	202.444	316	146	134	193	37	216	57	18	111	136.444	151.667	76	32	156	88	35	71	73	54	73.125	15	25	0	0	21	13
21	4.70727e-06	0.000197558	Geodermatophilus	576	503	437	63	17	41	132	27	125	213.444	139	244	270	397	371	349	321	478	516	342.778	640	451	497	289	33	309	140	57	311	303	286.407	68	40	197	45	44	33	32	21	60	0	0	0	7	19	0
22	5.17717e-06	0.000211585	Micromonospora	0	0	0	0	0	0	30	0	20	5.55556	39	77	76	117	100	79	83	57	101	81	0	0	46	0	0	0	0	0	33	8.77778	31.7778	5	0	20	0	0	0	0	0	3.125	115	49	62	5	26	24
23	6.2589e-06	0.000238591	Achromobacter	17	18	12	18	12	37	0	0	0	12.6667	0	7	0	0	0	10	0	11	21	5.44444	17	11	14	0	0	0	24	25	22	12.5556	10.2222	49	36	60	44	12	74	48	50	46.625	24	31	37	39	29	20
24	7.39783e-06	0.00027375	Tumebacillus	101	132	119	127	52	66	104	0	17	79.7778	36	94	96	70	76	134	41	124	92	84.7778	123	132	167	110	45	221	71	35	86	110	91.5185	2	0	48	0	0	21	47	21	17.375	0	36	15	8	0	0
25	7.95533e-06	0.000290481	RB41	460	493	535	309	417	440	482	280	355	419	108	186	237	237	246	235	389	363	517	279.778	653	474	587	353	82	314	373	318	478	403.556	367.444	231	220	324	300	169	477	538	485	343	38	104	42	72	91	70
26	8.52471e-06	0.000307342	Bacillus	572	710	703	918	553	1033	223	126	345	575.889	326	449	246	481	428	426	205	316	319	355.111	731	539	730	663	237	367	457	348	955	558.556	496.519	930	466	786	607	181	511	494	451	553.25	1970	2554	2860	1088	2637	680
27	1.35784e-05	0.000426969	Mesorhizobium	22	40	32	93	61	53	31	32	49	45.8889	25	0	0	13	7	8	0	27	0	8.88889	14	12	19	55	12	34	10	0	39	21.6667	25.4815	43	14	71	88	28	60	47	17	46	64	184	139	35	55	44
28	1.46406e-05	0.000457035	Adhaeribacter	27	14	26	56	43	63	0	0	40	29.8889	0	0	22	21	18	23	0	4	33	13.4444	55	11	36	72	11	72	29	2	30	35.3333	26.2222	108	79	315	86	60	66	64	72	106.25	8	32	27	4	17	0
29	1.79831e-05	0.000517153	Aquabacterium	0	0	0	128	0	164	102	0	0	43.7778	0	5	0	0	0	0	0	0	0	0.555556	0	0	0	0	0	0	0	0	0	0	14.7778	192	123	117	147	74	161	123	218	144.375	129	204	176	102	174	171
30	1.84938e-05	0.000543814	Solirubrobacteraceae_genus	67	44	56	57	66	114	88	64	118	74.8889	0	0	7	0	0	0	28	24	0	6.55556	42	43	73	49	0	58	11	12	12	33.3333	38.2593	22	32	52	80	16	85	40	56	47.875	0	33	23	0	0	0
31	2.11839e-05	0.000608057	Methylobacterium-Methylorubrum	87	75	101	85	82	138	94	66	69	88.5556	75	100	126	254	241	200	123	116	62	144.111	221	143	90	91	14	78	74	0	47	84.2222	105.63	67	18	32	48	6	56	45	18	36.25	17	6	0	40	27	14
32	3.1768e-05	0.000764271	Brevibacterium	0	0	0	0	0	0	6	0	10	1.77778	0	0	0	0	0	0	0	0	0	0	0	0	0	0	0	0	0	0	0	0	0.592593	79	57	126	0	0	34	0	0	37	68	98	78	56	69	39
33	3.23163e-05	0.00080655	Marmoricola	16	0	0	0	0	19	14	0	23	8	18	0	0	0	0	0	0	0	0	2	23	19	0	0	5	9	0	0	0	6.22222	5.40741	233	150	152	264	100	148	139	125	163.875	26	29	47	23	0	0
34	4.16458e-05	0.000932006	Phyllobacterium	0	0	0	0	0	0	0	0	0	0	0	0	0	0	0	0	0	0	0	0	0	0	0	0	0	0	0	0	0	0	0	0	0	32	14	2	0	0	0	6	67	85	79	24	30	22
35	4.21899e-05	0.00102425	Conexibacter	253	253	352	132	224	292	77	101	175	206.556	56	363	249	371	396	346	266	295	338	297.778	380	216	253	319	0	226	117	54	182	194.111	232.815	104	35	192	112	51	188	117	90	111.125	65	84	71	8	39	8
36	4.28145e-05	0.00104641	Pseudarthrobacter	33	39	42	105	134	159	22	12	9	61.6667	54	17	0	27	25	25	51	55	63	35.2222	62	21	32	61	27	46	27	17	205	55.3333	50.7407	198	195	1055	218	93	174	170	142	280.625	34	51	71	12	0	13
37	5.43029e-05	0.00112287	Candidatus Paracaedibacter	0	0	0	0	0	0	0	0	0	0	0	0	0	0	0	0	0	0	0	0	0	0	0	0	0	0	0	0	0	0	0	0	0	0	0	0	0	0	0	0	83	88	132	15	14	19
38	6.15055e-05	0.00126702	Clostridium sensu stricto 10	0	0	0	0	0	0	0	0	0	0	0	0	0	0	0	0	0	0	0	0	0	0	32	0	4	7	34	25	21	13.6667	4.55556	93	49	76	146	54	115	106	85	90.5	0	0	0	0	0	0
39	8.72418e-05	0.00156432	Aridibacter	0	0	0	0	0	15	0	0	0	1.66667	10	7	0	0	0	0	0	0	0	1.88889	0	14	0	0	0	0	0	0	0	1.55556	1.7037	30	69	24	37	36	20	22	24	32.75	16	42	29	9	14	13
40	8.82235e-05	0.00169608	Micromonosporaceae_genus	46	15	34	0	0	19	20	0	5	15.4444	20	43	64	67	66	67	62	107	56	61.3333	50	29	51	46	0	46	8	0	38	29.7778	35.5185	0	4	12	5	9	0	8	6	5.5	8	11	16	4	10	4
41	9.08539e-05	0.0017362	Afipia	108	115	127	211	190	270	78	123	64	142.889	117	0	120	193	204	175	181	157	199	149.556	247	100	104	127	55	106	106	0	89	103.778	132.074	0	0	123	0	0	68	52	0	30.375	154	208	179	81	0	77
42	9.32575e-05	0.00165313	Veillonellales-Selenomonadales_genus	0	0	0	0	0	0	0	0	0	0	0	0	0	0	0	0	0	0	0	0	0	0	0	0	0	0	0	0	0	0	0	0	21	10	0	13	0	0	0	5.5	26	54	38	31	21	27
43	0.000111064	0.00184567	Turicibacter	0	0	0	0	21	0	0	0	0	2.33333	0	0	0	0	0	0	0	0	0	0	0	0	0	0	0	0	0	0	4	0.444444	0.925926	35	39	28	57	0	29	55	85	41	0	0	0	17	0	0
44	0.000117509	0.00200079	Enteractinococcus	42	0	20	0	0	0	44	7	15	14.2222	33	75	38	61	47	48	43	46	55	49.5556	0	0	0	0	0	0	0	0	0	0	21.2593	0	0	0	0	0	0	0	0	0	0	0	0	0	0	0
45	0.000119679	0.00215363	Vicinamibacterales_genus	891	955	1043	1217	1624	2210	525	348	485	1033.11	352	457	572	763	891	644	843	789	936	694.111	1077	873	979	923	391	700	604	304	781	736.889	821.37	960	1209	1140	1116	580	1324	1255	1289	1109.12	893	1603	1428	1578	1377	944
46	0.000125688	0.00204953	Caenimonas	0	0	0	62	24	57	0	0	0	15.8889	0	0	0	0	0	0	0	33	0	3.66667	0	0	0	0	0	0	0	0	0	0	6.51852	56	71	172	65	37	48	45	0	61.75	57	77	72	39	0	30
47	0.000134958	0.00230738	MND1	59	28	71	183	221	286	51	42	83	113.778	46	30	48	46	30	35	72	129	84	57.7778	83	29	71	85	0	34	93	0	68	51.4444	74.3333	218	209	237	154	64	252	127	134	174.375	75	97	102	61	115	51
48	0.00014517	0.00224697	RCP2-54_genus	11	14	34	32	0	0	7	0	0	10.8889	0	5	0	16	24	12	30	29	46	18	24	15	39	34	7	29	44	18	59	29.8889	19.5926	0	0	0	0	0	0	0	0	0	0	14	0	0	0	0
49	0.000147638	0.00242053	Knoellia	10	0	6	0	0	0	20	13	0	5.44444	0	15	0	40	26	28	6	0	0	12.7778	10	9	0	0	0	6	0	0	0	2.77778	7	154	139	99	248	81	99	77	80	122.125	0	40	0	104	70	69
50	0.000160895	0.00250703	Ardenticatenales_genus	60	64	71	22	0	0	103	54	50	47.1111	0	72	88	68	89	71	98	126	77	76.5556	75	90	55	37	0	53	47	44	75	52.8889	58.8519	27	22	74	57	0	40	28	32	35	0	0	0	0	0	0
51	0.000172544	0.00261664	Dongia	0	0	0	2	11	0	0	0	0	1.44444	0	12	0	0	0	0	0	0	0	1.33333	0	49	19	0	0	0	0	11	37	12.8889	5.22222	38	0	42	41	17	74	44	14	33.75	0	0	0	10	0	20
52	0.000180358	0.00274198	Nosocomiicoccus	0	0	0	0	0	0	0	0	0	0	34	24	43	37	45	55	46	67	73	47.1111	0	17	0	0	0	0	24	26	28	10.5556	19.2222	0	0	0	0	0	0	0	0	0	0	0	0	0	0	0
53	0.000188224	0.0027926	Hydrogenophaga	31	33	48	0	0	0	0	0	0	12.4444	12	0	14	25	33	25	16	23	26	19.3333	48	35	52	39	11	40	7	10	5	27.4444	19.7407	0	0	22	0	0	0	0	0	2.75	0	0	0	0	0	0
54	0.000192618	0.00281516	Sphingobacterium	38	28	43	73	63	111	36	16	53	51.2222	8	29	0	23	22	0	70	59	65	30.6667	45	39	41	44	0	32	44	28	0	30.3333	37.4074	0	0	22	0	0	18	0	19	7.375	0	0	26	0	0	0
55	0.000199661	0.00281455	Pseudoclavibacter	35	0	26	17	0	10	0	0	0	9.77778	60	51	41	20	18	31	38	51	30	37.7778	33	30	0	25	0	46	11	0	7	16.8889	21.4815	0	0	0	0	0	0	0	0	0	0	0	0	0	0	0
56	0.00020139	0.00298651	Kineosporiaceae_genus	67	106	0	0	0	0	0	0	53	25.1111	121	209	104	122	126	107	103	119	150	129	149	56	140	0	0	0	39	0	68	50.2222	68.1111	0	0	0	0	0	0	11	0	1.375	0	0	0	3	0	0
57	0.000221987	0.00327318	Corynebacterium	124	87	24	139	96	137	43	42	0	76.8889	60	81	80	87	131	139	173	137	138	114	98	125	64	105	30	68	63	0	0	61.4444	84.1111	16	65	144	56	0	70	35	50	54.5	0	0	48	0	5	7
58	0.000233353	0.0033137	67-14_genus	1212	1084	1197	847	877	1152	936	397	656	928.667	499	884	1031	1172	1222	1324	931	1004	1254	1035.67	1232	765	1089	1034	236	832	524	381	669	751.333	905.222	653	500	670	644	235	762	508	470	555.25	454	619	591	394	386	176
59	0.000238659	0.00332227	JG30-KF-CM45_genus	148	155	128	99	75	80	87	54	71	99.6667	75	183	89	158	173	75	136	120	100	123.222	202	113	120	61	13	33	114	67	96	91	104.63	58	44	137	47	7	56	48	31	53.5	22	37	60	7	25	9
60	0.000250198	0.00359941	Rubrobacter	260	346	286	96	75	151	248	148	317	214.111	150	147	204	376	545	407	455	519	702	389.444	375	399	379	181	17	22	223	93	399	232	278.519	139	86	156	129	61	108	85	123	110.875	45	83	21	39	69	19
61	0.000261002	0.00354235	Psychroglaciecola	57	61	77	87	56	98	66	53	105	73.3333	0	0	27	83	82	56	44	85	44	46.7778	130	74	72	55	0	59	18	0	18	47.3333	55.8148	0	0	14	0	0	5	0	17	4.5	0	0	0	0	0	0
62	0.000293702	0.00385382	Cupriavidus	4	0	0	18	0	23	0	0	9	6	0	10	0	0	0	0	23	9	0	4.66667	0	0	0	4	0	0	0	0	0	0.444444	3.7037	0	8	33	0	0	27	17	11	12	15	12	16	7	11	7
63	0.000324288	0.00408664	Klenkia	105	84	71	56	53	45	38	17	0	52.1111	0	40	29	81	51	65	94	77	105	60.2222	115	63	74	25	0	0	68	57	116	57.5556	56.6296	0	0	33	0	0	15	0	0	6	16	22	0	0	0	0
64	0.000335493	0.00432204	Sphingobium	28	24	21	0	0	17	27	27	12	17.3333	58	73	13	41	44	62	41	27	36	43.8889	36	18	99	14	21	31	48	13	18	33.1111	31.4444	29	0	25	29	6	32	3	0	15.5	2	0	20	6	10	0
65	0.000355992	0.00464862	Microvirga	240	241	227	298	329	504	118	51	85	232.556	94	152	98	278	322	391	413	352	430	281.111	492	223	244	95	25	173	245	202	415	234.889	249.519	507	355	1583	623	232	492	356	354	562.75	100	58	103	49	88	40
66	0.000358953	0.00462036	Candidatus Udaeobacter	287	272	326	206	268	334	154	136	204	243	77	114	200	255	356	291	272	222	224	223.444	434	303	290	269	102	199	155	93	110	217.222	227.889	116	185	273	284	134	281	191	139	200.375	205	202	238	312	301	278
67	0.000392273	0.00494377	Nocardioides	154	179	58	52	46	114	117	47	121	98.6667	120	209	118	130	181	126	92	203	187	151.778	106	64	195	65	12	80	67	35	86	78.8889	109.778	18	36	77	57	13	37	32	26	37	88	144	154	8	65	43
68	0.000413292	0.00509305	Rokubacteriales	48	66	68	30	0	17	0	18	6	28.1111	0	14	3	0	0	0	0	8	0	2.77778	55	44	39	32	16	26	0	15	36	29.2222	20.037	76	81	41	83	31	75	94	78	69.875	24	38	0	0	0	16
69	0.000425977	0.00511855	Candidatus Nitrososphaera	162	155	181	17	78	60	68	77	80	97.5556	17	62	32	39	56	66	61	50	64	49.6667	192	92	177	155	22	102	63	39	82	102.667	83.2963	81	55	77	166	44	142	79	82	90.75	0	0	50	0	0	0
70	0.000438598	0.00528749	Prevotella	128	186	94	0	0	0	23	0	85	57.3333	120	85	62	139	145	142	141	119	166	124.333	132	83	96	0	0	46	61	16	16	50	77.2222	0	0	73	4	0	0	0	0	9.625	0	0	0	0	0	40
71	0.000443812	0.00537748	Sphingobacteriaceae_genus	0	0	0	0	0	6	0	0	17	2.55556	18	45	20	30	34	36	11	15	16	25	0	0	0	0	0	0	9	0	19	3.11111	10.2222	0	0	0	0	0	0	0	0	0	0	0	0	0	0	0
72	0.000446921	0.00503827	Chlamydiaceae_genus	0	0	3	0	0	0	0	0	0	0.333333	0	21	0	0	0	0	0	0	0	2.33333	0	0	0	0	0	0	0	0	0	0	0.888889	13	0	15	30	0	40	26	19	17.875	0	0	0	0	0	0
73	0.000546165	0.00634748	Pseudolabrys	68	61	38	53	15	24	0	0	0	28.7778	20	44	19	0	22	0	0	26	17	16.4444	51	29	69	42	11	44	0	18	39	33.6667	26.2963	107	82	146	127	57	92	72	60	92.875	68	100	97	17	41	26
74	0.000568986	0.005565	Tychonema CCAP 1459-11B	258	60	200	0	0	0	41	15	14	65.3333	0	0	0	3	11	18	13	24	12	9	1773	88	111	15	0	21	21	133	242	267.111	113.815	0	0	0	0	0	0	0	0	0	0	0	0	0	0	0
75	0.000589901	0.00649	Rhodobacter	0	0	0	0	0	0	20	0	28	5.33333	0	0	4	7	0	9	0	0	0	2.22222	25	0	0	0	0	0	16	21	73	15	7.51852	0	17	46	14	0	93	23	16	26.125	26	30	24	30	139	11
76	0.000591236	0.00676152	Novosphingobium	218	113	128	116	147	148	154	95	83	133.556	29	132	85	107	88	96	150	217	308	134.667	370	165	191	131	20	175	118	0	72	138	135.407	0	0	172	0	0	20	29	17	29.75	25	30	37	12	22	0
77	0.000592929	0.00627422	Planosporangium	9	90	12	0	16	18	10	9	19	20.3333	68	84	23	73	31	65	20	14	0	42	53	10	18	0	0	0	0	0	0	9	23.7778	0	0	0	0	0	0	48	0	6	0	0	0	0	0	0
78	0.000657442	0.00710514	MB-A2-108_genus	12	50	9	5	14	42	14	9	31	20.6667	2	0	46	51	25	45	13	12	12	22.8889	15	21	29	0	0	0	48	33	54	22.2222	21.9259	104	103	109	46	25	59	36	107	73.625	23	42	25	40	49	5
79	0.00067194	0.00633955	Ottowia	0	0	0	24	0	0	0	0	0	2.66667	0	0	0	0	0	0	0	0	0	0	0	0	0	0	0	0	0	0	0	0	0.888889	39	34	51	42	38	10	0	24	29.75	0	6	24	47	0	51
80	0.000813316	0.00845323	Thermoanaerobaculaceae SG10	15	56	31	20	35	109	44	52	64	47.3333	6	85	89	24	0	0	24	22	89	37.6667	47	0	11	42	0	10	53	10	35	23.1111	36.037	88	62	91	116	47	141	60	65	83.75	0	33	25	12	8	0
81	0.000815628	0.00798161	Puia	0	0	0	0	0	0	0	0	0	0	17	12	29	6	10	8	11	9	10	12.4444	6	0	0	0	0	8	0	5	7	2.88889	5.11111	0	0	3	0	0	0	0	0	0.375	0	0	12	0	0	0
82	0.000857029	0.00879596	Nitrososphaeraceae_genus	624	403	345	196	188	358	367	173	241	321.667	363	443	333	453	374	392	327	173	379	359.667	550	465	660	300	111	288	483	143	418	379.778	353.704	852	555	654	1137	394	1243	892	813	817.5	293	510	442	228	188	129
83	0.000989211	0.00946732	Gemmatirosa	34	35	27	22	17	24	13	0	35	23	9	15	0	40	48	41	45	39	57	32.6667	37	40	32	39	0	22	14	0	30	23.7778	26.4815	15	0	16	9	0	12	27	0	9.875	0	0	0	0	0	0
84	0.00101843	0.00986261	Actinomycetospora	53	60	56	70	85	107	83	26	18	62	5	0	0	35	30	47	50	13	0	20	80	21	80	29	0	20	0	20	0	27.7778	36.5926	0	0	0	0	0	0	0	45	5.625	0	0	0	0	0	37
85	0.00105045	0.0100325	Nordella	20	18	27	6	7	6	14	0	18	12.8889	0	11	30	0	19	21	17	5	41	16	30	24	21	0	0	0	53	26	63	24.1111	17.6667	27	29	31	33	16	29	24	18	25.875	0	0	3	7	3	0
86	0.00105684	0.0102421	Allorhizobium-Neorhizobium-Pararhizobium-Rhizobium	0	38	81	0	35	23	60	12	76	36.1111	36	92	68	39	30	73	47	52	39	52.8889	34	0	75	54	0	43	38	25	30	33.2222	40.7407	0	49	293	148	31	47	51	36	81.875	64	100	110	57	65	38
87	0.00120445	0.0113666	Xanthobacteraceae_genus	158	160	232	265	259	455	216	48	43	204	66	14	178	90	138	171	223	279	316	163.889	253	166	202	116	39	88	102	57	139	129.111	165.667	253	274	1003	406	126	286	248	278	359.25	133	361	305	121	108	72
88	0.0013232	0.0104991	Alicycliphilus	38	52	47	0	0	26	28	0	25	24	0	33	23	18	17	0	22	37	49	22.1111	66	49	43	31	8	22	15	0	18	28	24.7037	0	0	0	0	0	0	0	0	0	0	20	12	0	0	0
89	0.00138115	0.0124791	Myxococcaceae_genus	0	17	6	26	42	90	20	11	64	30.6667	0	18	11	0	22	0	2	0	0	5.88889	89	0	37	8	0	48	18	7	20	25.2222	20.5926	0	45	426	100	45	6	31	29	85.25	0	0	0	0	0	0
90	0.00140905	0.0123299	Klebsiella	0	0	0	0	0	0	0	3	0	0.333333	0	0	0	0	0	0	0	0	0	0	0	0	0	0	0	0	0	0	0	0	0.111111	0	22	11	0	37	27	0	0	12.125	0	0	0	0	0	0
91	0.00142637	0.0122607	Motilibacter	44	34	44	8	0	16	0	0	0	16.2222	37	22	0	0	51	56	38	36	33	30.3333	60	34	40	29	0	35	18	17	47	31.1111	25.8889	0	0	11	0	0	0	0	0	1.375	0	0	4	0	0	0
92	0.00143514	0.0131477	Hymenobacter	24	50	42	0	0	9	6	16	0	16.3333	0	0	29	21	25	20	11	8	45	17.6667	0	7	79	0	0	48	21	8	6	18.7778	17.5926	4	24	57	4	0	45	0	19	19.125	225	112	168	43	43	40
93	0.00153349	0.0134741	Staphylococcus	55	33	40	21	63	33	67	0	114	47.3333	111	124	115	135	152	108	78	98	141	118	92	40	56	51	25	32	86	47	34	51.4444	72.2593	32	74	172	102	70	45	23	47	70.625	11	79	46	15	53	33
94	0.001721	0.01398	Labedella	93	74	98	41	46	50	46	37	0	53.8889	0	30	0	118	99	63	90	88	101	65.4444	88	100	48	0	18	42	0	0	35	36.7778	52.037	34	0	35	0	9	0	22	0	12.5	0	0	0	0	0	0
95	0.00175238	0.0137402	Zoogloea	38	46	43	0	0	0	35	12	28	22.4444	7	0	0	15	0	0	0	19	22	7	54	48	40	46	12	40	20	3	0	29.2222	19.5556	0	0	0	0	0	0	0	0	0	0	0	0	0	0	0
96	0.00191879	0.0147102	Promicromonospora	0	0	0	0	0	0	0	0	0	0	0	0	0	0	0	0	0	0	0	0	0	0	0	0	0	0	0	0	0	0	0	9	12	46	10	13	0	0	0	11.25	8	18	10	0	0	0
97	0.00192549	0.0152919	Tolumonas	0	0	0	0	0	0	0	0	0	0	0	0	0	0	0	0	0	0	0	0	0	0	0	0	0	0	0	0	0	0	0	0	10	0	0	0	36	28	43	14.625	0	0	0	0	0	0
98	0.00201077	0.0166509	Actinomyces	57	54	46	0	0	17	6	0	0	20	6	0	0	0	0	0	71	74	48	22.1111	103	63	56	107	19	61	41	34	111	66.1111	36.0741	33	25	0	15	0	32	0	0	13.125	32	39	42	26	20	19
99	0.00201919	0.0167415	Bradyrhizobium	24	5	53	0	30	55	60	59	43	36.5556	62	21	59	72	61	15	0	24	85	44.3333	14	0	27	0	0	0	15	0	21	8.55556	29.8148	0	0	50	0	0	16	0	0	8.25	6	0	17	0	4	0
100	0.0020372	0.0169586	Hyalangium	109	77	95	46	90	85	86	24	31	71.4444	38	42	11	96	96	120	220	162	197	109.111	202	158	98	68	41	91	83	38	105	98.2222	92.9259	82	52	232	61	20	84	66	71	83.5	44	36	40	0	0	0
101	0.00220181	0.0180107	Actinophytocola	93	0	0	27	38	54	18	0	0	25.5556	0	26	33	0	23	39	0	99	40	28.8889	64	117	77	69	15	28	0	0	23	43.6667	32.7037	93	52	149	32	23	65	23	56	61.625	34	54	74	32	46	49
102	0.00232424	0.0185043	Exiguobacterium	0	0	23	0	0	0	17	21	0	6.77778	7	23	14	40	35	36	22	19	28	24.8889	18	0	0	19	0	18	11	0	7	8.11111	13.2593	0	0	0	20	0	0	0	0	2.5	0	0	0	0	0	0
103	0.00233332	0.0168607	Paenarthrobacter	0	0	0	0	0	0	0	0	0	0	8	0	0	0	0	0	0	0	0	0.888889	0	0	0	0	0	0	0	0	0	0	0.296296	33	23	0	0	0	0	0	0	7	54	98	76	40	21	32
104	0.00233726	0.0185952	Blastocatellaceae_genus	0	4	0	15	14	33	0	0	0	7.33333	0	21	4	9	6	5	0	8	7	6.66667	0	0	0	0	0	0	13	0	20	3.66667	5.88889	20	31	49	41	38	23	26	17	30.625	42	100	79	62	69	52
105	0.00242774	0.0181752	Silvanigrella	0	0	0	0	0	0	0	0	0	0	0	0	0	0	0	0	0	0	0	0	0	0	0	0	0	0	0	0	0	0	0	0	0	0	0	0	0	0	0	0	6	0	0	0	0	4
106	0.00250457	0.0184227	Limosilactobacillus	0	0	0	0	0	0	0	0	0	0	0	0	0	0	0	0	0	0	0	0	0	0	0	0	0	0	0	0	0	0	0	0	43	22	0	22	0	21	0	13.5	0	0	14	0	16	0
107	0.00270956	0.0209285	Chthoniobacter	68	8	80	50	11	39	9	55	90	45.5556	0	94	54	0	31	41	103	59	58	48.8889	75	10	27	48	0	19	60	3	44	31.7778	42.0741	41	61	140	19	25	67	48	58	57.375	41	134	64	71	81	30
108	0.00289171	0.020563	Oerskovia	0	0	0	0	0	0	0	11	0	1.22222	23	21	68	0	34	35	50	58	86	41.6667	0	0	0	0	0	0	0	0	0	0	14.2963	0	0	0	0	0	0	0	0	0	0	0	0	0	0	0
109	0.00289224	0.0219289	Rhodoplanes	58	75	76	71	141	82	40	70	58	74.5556	0	21	9	40	46	58	58	76	45	39.2222	88	77	58	29	0	0	13	18	0	31.4444	48.4074	30	27	0	59	0	38	41	0	24.375	0	42	43	6	12	8
110	0.00302097	0.0226588	Vicinamibacteria SG17	0	25	124	37	119	74	54	4	75	56.8889	0	0	20	0	0	0	0	49	57	14	45	65	65	8	0	19	48	0	52	33.5556	34.8148	30	48	56	32	40	24	55	22	38.375	72	140	106	63	54	16
111	0.00303453	0.0216816	Clostridium sensu stricto 1	0	0	0	0	0	0	0	0	0	0	13	0	29	55	126	53	49	36	81	49.1111	0	0	0	0	0	0	0	0	0	0	16.3704	0	0	0	0	0	0	0	0	0	0	0	0	0	0	0
112	0.00309079	0.020839	Geodermatophilaceae_genus	130	113	95	0	0	0	0	0	0	37.5556	0	63	0	64	62	78	73	73	78	54.5556	110	97	107	53	0	61	61	34	66	65.4444	52.5185	0	0	75	0	0	0	35	0	13.75	0	0	0	0	0	0
113	0.00328794	0.0223063	Roseimaritima	16	0	19	30	32	30	42	43	39	27.8889	0	0	18	18	16	21	0	10	0	9.22222	18	0	0	17	0	17	0	0	0	5.77778	14.2963	0	0	0	0	0	0	0	0	0	0	0	0	18	0	0
114	0.00328874	0.0233855	Sutterellaceae_genus	0	0	0	0	0	0	0	0	0	0	0	0	0	0	0	0	0	0	0	0	0	0	0	0	0	0	0	0	0	0	0	0	0	0	0	0	0	0	0	0	0	3	0	0	0	0
115	0.00341819	0.0239121	Arthrobacter	0	0	0	0	12	22	0	0	0	3.77778	0	0	0	0	34	0	0	0	0	3.77778	0	0	0	0	0	0	20	0	44	7.11111	4.88889	36	16	163	46	27	0	0	0	36	0	0	0	0	0	0
116	0.0034829	0.0254605	IMCC26256	99	122	98	66	73	82	69	10	19	70.8889	106	34	39	16	15	18	18	88	82	46.2222	85	120	107	25	0	34	44	28	52	55	57.3704	39	23	21	16	14	49	23	33	27.25	27	2	16	0	0	0
117	0.00369725	0.0271788	Haliangium	50	29	42	167	80	155	73	47	65	78.6667	70	188	93	97	74	62	57	93	87	91.2222	44	26	38	42	0	56	113	75	73	51.8889	73.9259	16	63	150	69	0	120	17	17	56.5	72	68	73	6	51	0
118	0.00376397	0.0236835	Psychrobacillus	0	0	0	0	15	17	0	0	0	3.55556	0	0	0	0	0	0	0	0	0	0	0	0	0	0	0	0	0	0	0	0	1.18519	55	30	44	44	36	0	0	40	31.125	67	59	93	0	0	0
119	0.00380596	0.0267168	Cellulomonas	26	36	0	112	129	144	33	0	51	59	0	23	0	0	0	0	0	15	55	10.3333	0	0	0	36	0	0	28	0	53	13	27.4444	43	0	70	63	37	98	58	71	55	0	24	30	0	0	0
120	0.00393558	0.0256088	Micrococcus	0	0	40	0	0	0	0	8	4	5.77778	40	0	22	81	30	69	18	21	33	34.8889	0	43	13	0	0	0	20	13	22	12.3333	17.6667	0	0	0	0	0	0	0	0	0	10	22	7	0	0	0
121	0.00398569	0.027033	Craurococcus-Caldovatus	17	0	0	17	15	32	25	7	59	19.1111	0	0	0	21	21	0	4	15	0	6.77778	0	0	0	0	0	0	29	0	12	4.55556	10.1481	12	0	22	32	6	18	0	0	11.25	0	0	0	0	0	2
122	0.00432153	0.0301677	Sphingomonadaceae_genus	124	81	158	189	205	300	89	0	58	133.778	0	89	20	139	76	91	138	93	179	91.6667	195	126	142	62	0	8	86	76	112	89.6667	105.037	282	166	760	197	90	207	159	171	254	79	115	95	99	53	54
123	0.00440123	0.0281216	Blastomonas	18	18	10	0	0	0	15	33	10	11.5556	77	103	58	14	25	19	0	5	6	34.1111	14	0	0	0	0	9	0	0	5	3.11111	16.2593	0	15	7	0	0	0	0	11	4.125	0	0	0	0	0	0
124	0.0046236	0.0319069	Ellin6067	11	0	0	64	51	96	0	0	21	27	15	4	12	43	44	39	0	0	0	17.4444	46	0	29	24	0	31	0	9	28	18.5556	21	45	56	303	108	59	88	106	25	98.75	64	74	93	24	0	28
125	0.00509759	0.0314417	Spirilliplanes	0	71	71	0	81	0	0	63	68	39.3333	62	0	58	79	96	90	118	131	161	88.3333	65	79	104	0	0	42	0	0	46	37.3333	55	0	0	0	0	0	0	0	0	0	0	0	0	0	0	0
126	0.0052607	0.0333663	Acidobacteriaceae SB1_genus	41	6	12	0	20	0	31	0	9	13.2222	51	21	0	36	19	37	22	42	19	27.4444	68	0	13	13	0	15	0	7	0	12.8889	17.8519	0	0	0	0	0	0	0	0	0	0	10	9	12	0	0
127	0.00529472	0.0329878	Rhodopirellula	0	0	0	9	7	0	3	0	18	4.11111	0	0	0	54	62	45	18	22	30	25.6667	12	16	35	0	2	0	9	0	0	8.22222	12.6667	4	0	0	0	0	0	0	2	0.75	0	0	5	0	0	0
128	0.00548479	0.0315757	Ralstonia	0	3	21	0	0	0	0	0	6	3.33333	0	11	8	36	28	37	5	8	7	15.5556	12	0	20	7	0	7	0	0	0	5.11111	8	0	0	0	0	0	0	0	0	0	0	0	0	0	0	0
129	0.00551483	0.0333063	Phaselicystis	2	0	0	0	0	6	0	8	0	1.77778	15	0	8	0	0	0	0	2	0	2.77778	0	0	0	0	0	0	9	0	0	1	1.85185	34	0	101	0	8	47	37	51	34.75	15	16	34	0	0	0
130	0.0064681	0.0385105	Crossiella	0	8	14	0	8	0	0	0	0	3.33333	29	0	0	66	43	35	26	26	38	29.2222	36	42	17	3	0	7	8	10	36	17.6667	16.7407	0	0	101	8	3	8	0	0	15	0	9	0	0	0	0
131	0.0066684	0.0355693	Larkinella	0	0	0	0	0	0	0	0	0	0	0	9	0	2	0	0	0	0	0	1.22222	0	0	0	0	0	0	0	0	4	0.444444	0.555556	0	27	152	44	23	0	0	0	30.75	21	37	41	24	13	0
132	0.00675842	0.0426863	SH-PL14	0	18	0	56	0	0	0	17	15	11.7778	12	0	0	56	61	5	0	5	7	16.2222	9	0	0	81	0	0	0	0	3	10.3333	12.7778	32	14	58	45	24	59	39	28	37.375	23	32	21	0	3	28
133	0.00695851	0.04311	Cloacibacterium	100	67	10	18	19	101	62	21	38	48.4444	40	143	57	75	93	115	127	130	177	106.333	76	44	139	34	5	49	8	25	0	42.2222	65.6667	35	16	41	36	2	83	11	50	34.25	54	51	50	6	24	0
134	0.00736576	0.0441777	Gemmataceae_genus	110	187	159	95	142	134	187	118	268	155.556	220	363	202	209	255	161	115	107	248	208.889	326	221	174	155	18	127	243	67	198	169.889	178.111	96	61	312	106	23	117	77	87	109.875	30	137	73	51	117	5
135	0.00745047	0.044662	Ferruginibacter	25	0	23	12	0	13	0	0	11	9.33333	4	49	60	58	57	63	24	0	34	38.7778	24	20	20	25	0	0	8	0	23	13.3333	20.4815	26	26	104	37	35	0	0	7	29.375	36	44	25	13	21	16
136	0.00774976	0.0455579	0319-6G20_genus	156	152	199	105	69	76	56	62	97	108	92	103	96	168	165	147	102	168	255	144	174	176	123	130	34	142	96	72	72	113.222	121.741	7	20	120	82	31	63	2	62	48.375	71	113	107	35	34	25
137	0.00818147	0.0459678	Cryptosporangium	0	0	0	0	0	0	0	0	0	0	0	14	0	0	5	0	0	0	0	2.11111	0	0	0	0	0	0	0	0	0	0	0.703704	19	15	0	22	17	35	26	74	26	10	0	0	0	0	0
138	0.00820652	0.0484953	Paracoccus	62	0	15	0	0	0	33	20	0	14.4444	51	0	0	27	8	21	22	22	27	19.7778	31	36	32	34	0	25	0	16	20	21.5556	18.5926	23	39	90	95	27	46	43	35	49.75	0	19	14	24	0	13
139	0.00840046	0.0470743	Alphaproteobacteria_genus	41	58	13	47	23	0	21	12	21	26.2222	21	9	31	3	0	0	0	3	61	14.2222	16	18	11	0	0	10	11	0	15	9	16.4815	0	2	0	0	0	0	0	0	0.25	0	13	0	0	6	0
140	0.00858766	0.0506077	Acidobacteriales_genus	93	29	50	0	4	50	5	9	36	30.6667	22	52	39	64	87	28	104	61	45	55.7778	57	19	110	47	0	49	66	48	45	49	45.1481	0	35	95	24	8	12	46	42	32.75	36	39	66	9	14	0
141	0.00877285	0.0498025	Candidatus Alysiosphaera	35	18	20	0	0	8	37	39	28	20.5556	20	11	8	0	0	10	16	0	13	8.66667	49	14	20	64	35	25	29	6	0	26.8889	18.7037	4	0	7	0	0	9	0	0	2.5	0	0	14	0	0	0
142	0.00906756	0.052403	Lacunisphaera	35	0	14	0	34	51	51	19	52	28.4444	62	52	41	83	85	0	16	44	10	43.6667	48	30	0	0	0	44	40	22	89	30.3333	34.1481	16	25	105	43	42	57	73	18	47.375	0	38	0	0	11	0
143	0.00912046	0.0529322	Skermanella	82	93	117	135	154	155	67	38	36	97.4444	16	46	27	51	59	147	135	123	122	80.6667	138	111	65	60	20	77	89	54	146	84.4444	87.5185	154	118	455	107	60	165	30	31	140	23	112	65	26	19	9
144	0.00943666	0.0467936	Vermiphilaceae_genus	36	0	0	3	21	0	44	43	27	19.3333	76	82	30	102	52	101	0	46	0	54.3333	31	0	0	26	0	52	9	0	0	13.1111	28.9259	6	0	0	0	0	0	5	0	1.375	0	0	0	0	0	0
145	0.0100341	0.0533361	Beggiatoaceae_genus	0	0	0	0	0	0	0	0	0	0	0	0	0	0	0	0	35	0	47	9.11111	0	0	0	0	17	0	0	0	19	4	4.37037	36	32	0	0	18	19	18	17	17.5	32	33	28	0	35	21
146	0.0109745	0.0570715	Lysobacter	0	0	11	119	167	203	0	0	7	56.3333	0	30	0	0	0	0	0	0	0	3.33333	0	0	5	0	0	0	15	0	6	2.88889	20.8519	0	11	69	12	34	0	0	0	15.75	20	88	41	18	21	18
147	0.0113789	0.0557633	Anaerolineaceae_genus	0	0	0	13	12	0	3	0	54	9.11111	0	0	0	0	0	0	0	0	0	0	0	0	0	0	0	0	0	12	0	1.33333	3.48148	0	11	0	0	0	4	6	0	2.625	20	21	21	0	28	11
148	0.0126018	0.0610603	Pantoea	0	0	7	0	0	43	0	0	0	5.55556	0	0	0	0	0	0	0	0	0	0	0	0	0	0	0	7	0	0	0	0.777778	2.11111	19	18	81	48	13	48	12	0	29.875	0	6	0	0	8	0
149	0.0126891	0.0625826	Arcticibacter	111	93	115	53	64	0	0	0	0	48.4444	0	12	0	68	36	56	4	47	58	31.2222	111	85	96	76	39	93	0	26	0	58.4444	46.037	0	0	12	0	0	0	0	0	1.5	0	0	0	0	10	0
150	0.0128875	0.0660744	A4b_genus	41	16	0	0	0	3	15	5	26	11.7778	64	35	7	7	15	22	7	17	6	20	25	4	48	9	0	7	16	0	8	13	14.9259	0	7	6	17	12	15	0	0	7.125	0	0	0	0	0	0
151	0.0131413	0.0608972	Luteitalea	0	0	0	0	0	0	0	0	0	0	0	7	0	0	0	12	0	0	0	2.11111	0	0	0	0	0	0	0	0	0	0	0.703704	0	0	37	38	3	0	0	0	9.75	28	27	37	0	0	16
152	0.0131961	0.0692838	Caulobacteraceae_genus	14	15	14	94	45	98	117	77	177	72.3333	17	25	0	36	27	21	33	32	39	25.5556	95	56	36	11	0	56	0	8	46	34.2222	44.037	46	33	65	10	3	10	49	54	33.75	10	37	10	3	0	0
153	0.0134045	0.064439	Capnocytophaga	0	9	0	0	0	0	10	0	0	2.11111	13	0	6	12	17	22	20	25	17	14.6667	8	3	0	25	0	0	0	0	5	4.55556	7.11111	0	0	0	0	0	0	0	0	0	0	29	0	0	0	0
154	0.0151632	0.0770938	Rubellimicrobium	0	36	0	0	7	9	73	4	81	23.3333	17	62	0	59	85	89	87	95	173	74.1111	71	41	35	80	37	36	9	0	37	38.4444	45.2963	18	16	44	26	9	58	33	20	28	5	17	16	5	12	6
155	0.0158064	0.068009	Paenalcaligenes	0	0	0	0	0	0	0	0	0	0	0	0	43	27	36	27	0	0	0	14.7778	0	0	0	0	0	0	0	0	0	0	4.92593	0	0	0	0	0	0	0	0	0	15	22	20	30	0	18
156	0.0164724	0.0779812	DS-100	29	0	11	18	35	27	17	10	78	25	0	0	0	0	3	0	0	0	12	1.66667	19	0	20	12	0	0	0	0	22	8.11111	11.5926	14	2	44	0	0	0	0	0	7.5	0	0	15	0	0	0
157	0.0168922	0.0771055	Nakamurella	16	0	6	0	0	0	0	0	0	2.44444	0	0	0	0	0	0	13	0	0	1.44444	9	14	0	0	0	0	0	0	16	4.33333	2.74074	14	12	13	10	0	29	16	11	13.125	0	0	0	9	0	0
158	0.0179927	0.0847122	Lawsonella	52	98	57	0	0	0	63	37	33	37.7778	0	157	0	23	16	10	0	2	0	23.1111	78	69	57	64	9	39	4	22	10	39.1111	33.3333	0	0	0	0	0	0	0	16	2	0	33	0	0	520	0
159	0.0190939	0.0877116	Psychrobacter	50	58	40	0	38	0	0	0	13	22.1111	0	26	0	38	0	0	77	58	70	29.8889	62	43	50	58	0	55	0	14	19	33.4444	28.4815	0	18	10	10	4	0	15	12	8.625	13	21	44	19	17	22
160	0.019198	0.0916468	Flavisolibacter	82	34	69	42	69	57	53	20	23	49.8889	250	268	186	239	185	123	57	39	9	150.667	48	34	23	29	0	52	41	35	84	38.4444	79.6667	34	26	160	43	23	45	53	30	51.75	23	50	50	3	15	0
161	0.0193822	0.0913208	JGI 0001001-H03	0	25	21	14	18	6	0	0	0	9.33333	10	0	8	5	25	18	18	40	13	15.2222	38	34	17	0	2	14	11	0	4	13.3333	12.6296	32	31	59	33	0	45	10	75	35.625	30	90	79	0	0	0
162	0.0195129	0.0848526	Oenococcus	0	0	0	0	15	18	0	0	0	3.66667	0	0	0	0	0	0	14	12	23	5.44444	0	0	0	4	0	0	7	8	25	4.88889	4.66667	19	11	65	10	0	17	20	25	20.875	0	0	0	0	0	0
163	0.0211841	0.0949059	Coleofasciculaceae_genus	33	10	13	2	0	42	0	0	31	14.5556	3	7	7	34	55	50	11	7	30	22.6667	92	9	16	0	0	0	0	10	15	15.7778	17.6667	0	0	10	0	0	14	0	0	3	0	20	21	0	0	0
164	0.0213459	0.0851199	Patulibacter	0	0	0	13	0	0	0	0	0	1.44444	0	0	0	0	0	0	0	0	0	0	0	0	0	0	0	0	0	0	0	0	0.481481	30	42	0	26	35	50	0	63	30.75	0	35	0	0	57	0
165	0.0225686	0.100881	Gemmatimonadaceae_genus	291	246	342	192	267	321	211	151	227	249.778	237	173	240	432	413	547	402	534	625	400.333	441	426	364	420	110	366	264	192	521	344.889	331.667	171	141	328	206	66	373	288	307	235	159	262	255	159	101	43
166	0.0230054	0.102902	TK10_genus	92	132	139	125	68	125	152	42	81	106.222	105	246	60	133	146	131	45	79	80	113.889	250	156	185	88	27	138	75	49	104	119.111	113.074	67	36	156	54	28	45	23	44	56.625	97	163	178	69	45	18
167	0.0235766	0.105452	Kribbella	6	25	13	14	19	25	13	10	0	13.8889	19	19	0	0	5	10	31	18	18	13.3333	34	15	21	0	14	0	35	0	18	15.2222	14.1481	18	0	24	0	0	34	0	37	14.125	66	99	59	33	32	18
168	0.023699	0.088024	Flaviflexus	0	0	0	0	0	0	0	0	0	0	22	0	0	11	5	12	7	11	15	9.22222	13	0	6	0	0	8	3	0	0	3.33333	4.18519	0	0	0	0	0	0	0	0	0	0	0	0	0	0	0
169	0.0243731	0.0975353	Anoxybacillus	0	0	0	0	0	0	0	0	0	0	0	0	0	0	174	0	0	0	0	19.3333	0	0	0	43	0	0	4	0	0	5.22222	8.18519	47	0	0	60	0	90	54	73	40.5	0	11	0	64	32	29
170	0.0244257	0.106299	Rhizobiales_genus	44	32	28	0	0	4	43	19	14	20.4444	25	13	21	21	27	78	24	57	13	31	82	63	58	36	14	43	39	11	26	41.3333	30.9259	0	0	107	28	0	8	23	0	20.75	5	25	11	6	4	12
171	0.0248934	0.108208	Rhizobacter	53	55	103	96	120	220	47	29	36	84.3333	8	56	98	76	136	65	153	115	92	88.7778	152	71	106	79	0	95	50	40	56	72.1111	81.7407	17	78	178	132	55	131	138	120	106.125	131	146	141	106	121	61
172	0.0253501	0.0966868	YC-ZSS-LKJ147	66	52	74	12	0	3	0	14	0	24.5556	9	30	37	19	0	0	37	51	32	23.8889	79	50	80	0	0	16	0	0	0	25	24.4815	0	0	0	0	0	0	4	0	0.5	2	0	0	0	0	0
173	0.0255212	0.108476	Gaiella	28	14	41	5	0	29	26	13	0	17.3333	36	9	54	29	70	76	25	80	34	45.8889	84	6	44	0	0	0	101	93	490	90.8889	51.3704	51	33	37	55	17	45	49	34	40.125	31	46	43	42	27	26
174	0.0261387	0.111454	Lautropia	0	5	0	5	0	0	32	9	27	8.66667	55	114	36	6	0	0	23	0	70	33.7778	38	0	0	0	0	0	0	0	18	6.22222	16.2222	12	33	13	0	12	11	6	18	13.125	0	0	0	14	0	0
175	0.0262302	0.0967232	Isosphaeraceae_genus	0	0	0	38	0	0	90	0	0	14.2222	229	121	13	83	118	88	41	0	0	77	0	0	0	0	0	0	0	0	0	0	30.4074	0	0	0	0	0	0	0	0	0	15	7	4	0	0	0
176	0.0271619	0.114768	Thermus	12	44	0	0	0	0	0	0	0	6.22222	15	67	33	46	43	61	49	0	78	43.5556	0	9	0	0	0	31	13	5	54	12.4444	20.7407	20	11	25	12	12	0	5	0	10.625	31	52	17	5	0	6
177	0.0273148	0.0983918	Thermomonosporaceae_genus	0	0	0	0	0	0	0	0	0	0	25	0	0	0	0	0	0	0	0	2.77778	0	0	0	0	0	0	0	0	0	0	0.925926	0	0	83	130	72	61	35	30	51.375	0	0	0	0	0	0
178	0.0279097	0.109672	Porphyromonas	0	21	22	0	0	10	11	11	16	10.1111	7	0	13	17	16	20	15	17	10	12.7778	23	21	17	21	0	17	17	15	30	17.8889	13.5926	39	52	0	0	0	0	0	0	11.375	0	0	12	0	0	0
179	0.0284018	0.110727	Leifsonia	8	77	0	102	0	0	0	26	42	28.3333	0	93	84	66	85	93	63	0	81	62.7778	17	0	0	45	0	0	23	0	67	16.8889	36	0	0	23	10	0	0	0	33	8.25	14	36	25	29	0	0
180	0.0286506	0.120323	Flavobacterium	8	6	0	0	4	0	11	11	0	4.44444	48	0	15	11	17	10	22	8	39	18.8889	41	19	8	0	0	0	45	23	59	21.6667	15	0	0	50	3	13	23	0	14	12.875	53	57	68	31	25	0
181	0.0296658	0.120945	Solirubrobacter	854	773	872	516	518	794	670	257	443	633	276	307	373	686	578	531	742	769	972	581.556	1070	691	852	528	277	691	443	303	500	595	603.185	647	602	807	530	210	798	706	475	596.875	493	841	800	545	522	386
182	0.0297432	0.119013	Pontibacter	38	31	0	0	0	0	17	0	13	11	0	22	10	0	0	0	0	0	0	3.55556	38	27	0	11	0	0	0	0	0	8.44444	7.66667	27	24	42	56	16	23	0	15	25.375	0	0	0	0	0	0
183	0.0312784	0.125692	Brevundimonas	0	0	0	0	0	0	0	31	18	5.44444	19	0	14	0	0	0	0	9	0	4.66667	0	0	0	0	0	0	14	0	0	1.55556	3.88889	0	0	24	34	12	0	0	0	8.75	0	6	10	0	8	3
184	0.0317227	0.128067	Roseomonas	0	0	0	0	27	35	0	0	23	9.44444	0	94	0	44	36	0	0	0	0	19.3333	0	0	26	0	0	0	22	0	0	5.33333	11.3704	55	40	88	4	6	6	13	43	31.875	0	5	7	71	59	39
185	0.03252	0.131098	Bryobacter	165	236	163	38	77	18	30	15	62	89.3333	83	92	154	248	151	183	134	186	62	143.667	238	104	132	148	34	88	106	56	66	108	113.667	11	38	197	40	16	17	60	75	56.75	71	80	58	70	43	31
186	0.0338638	0.124368	Ornithinimicrobium	14	14	42	0	48	0	10	8	22	17.5556	0	0	23	0	0	0	57	95	98	30.3333	19	17	23	0	0	0	37	12	41	16.5556	21.4815	0	4	4	0	0	9	0	0	2.125	0	0	7	0	0	0
187	0.0339407	0.117193	PLTA13	0	0	0	0	0	7	11	0	31	5.44444	0	0	0	0	0	0	0	0	0	0	0	0	0	0	0	0	0	0	0	0	1.81481	0	0	84	78	20	33	30	18	32.875	0	0	0	0	0	0
188	0.0340696	0.132255	S085	0	0	35	6	10	20	0	15	0	9.55556	0	67	0	4	0	8	0	16	6	11.2222	0	0	0	0	0	14	2	0	0	1.77778	7.51852	16	2	6	0	0	3	0	7	4.25	34	0	16	2	11	13
189	0.0343305	0.121824	NK4A214_genus	0	0	16	0	0	0	0	0	0	1.77778	0	0	0	0	0	0	0	0	0	0	0	0	0	0	0	14	0	0	0	1.55556	1.11111	5	0	0	0	0	0	0	0	0.625	0	0	5	4	0	0
190	0.0344466	0.123634	Azospirillum	0	0	0	0	0	0	0	0	0	0	0	0	0	0	0	0	0	9	0	1	0	0	0	4	0	0	5	0	0	1	0.666667	0	0	0	0	0	0	0	0	0	0	0	0	0	0	0
191	0.0380017	0.122794	cvE6_genus	0	0	0	23	26	39	19	16	13	15.1111	0	0	0	0	0	0	0	0	0	0	0	0	0	0	0	0	0	0	0	0	5.03704	0	7	0	8	6	7	5	0	4.125	20	0	27	0	0	0
192	0.0395606	0.147003	Domibacillus	0	27	0	0	0	0	0	0	10	4.11111	0	0	0	0	16	7	0	0	0	2.55556	0	0	45	25	0	25	0	0	0	10.5556	5.74074	0	0	23	0	9	20	12	0	8	0	0	0	0	0	5
193	0.0407747	0.153315	Reyranella	50	100	92	9	3	36	27	0	90	45.2222	28	120	79	174	175	112	39	105	115	105.222	128	106	49	46	10	52	53	32	57	59.2222	69.8889	64	83	82	63	54	61	62	33	62.75	81	70	114	44	41	29
194	0.0407917	0.133977	Schlegelella	64	61	10	5	0	0	0	0	4	16	0	0	6	14	4	13	0	0	10	5.22222	0	0	0	0	0	0	0	0	0	0	7.07407	0	0	0	0	0	0	0	0	0	0	0	0	0	0	0
195	0.0411709	0.142677	Nitrosospira	0	0	9	16	30	50	0	0	0	11.6667	0	14	10	6	0	0	0	4	8	4.66667	0	0	0	0	0	0	0	0	0	0	5.44444	15	11	25	27	0	9	25	11	15.375	0	10	17	0	0	0
196	0.0435476	0.149037	Limnohabitans	0	0	0	0	0	0	19	0	0	2.11111	0	14	0	22	0	22	31	22	43	17.1111	10	39	6	0	0	6	0	4	21	9.55556	9.59259	0	0	0	0	0	0	37	0	4.625	0	0	0	15	0	0
197	0.0436426	0.134682	Thermomonas	0	0	0	0	0	0	0	0	0	0	0	26	38	0	0	0	0	0	0	7.11111	0	0	0	0	0	0	0	0	0	0	2.37037	0	0	18	0	0	0	0	0	2.25	168	229	217	0	0	0
198	0.0448313	0.157367	Limnobacter	40	27	0	0	0	0	38	47	37	21	0	34	34	35	42	41	56	41	56	37.6667	0	27	0	0	0	0	21	0	51	11	23.2222	0	0	3	0	0	2	0	0	0.625	0	0	0	0	0	0
199	0.0456555	0.156644	Rickettsia	0	0	59	32	146	72	122	22	41	54.8889	73	24	18	34	0	22	19	71	19	31.1111	59	30	27	0	0	15	0	0	0	14.5556	33.5185	45	85	0	0	0	0	0	0	16.25	0	0	0	0	0	0
200	0.0472505	0.149155	Ohtaekwangia	0	0	0	0	0	0	7	0	10	1.88889	0	0	0	0	0	0	0	0	0	0	0	0	2	8	0	0	5	5	5	2.77778	1.55556	0	0	3	0	0	0	0	0	0.375	24	26	38	11	4	0
201	0.0474036	0.170058	Segetibacter	125	62	115	29	91	176	117	35	163	101.444	51	71	147	106	121	170	185	138	178	129.667	84	86	118	43	0	76	114	66	273	95.5556	108.889	100	68	180	0	28	2	62	31	58.875	6	73	31	61	36	31
202	0.0475285	0.151652	Melghirimyces	0	0	0	0	0	0	0	0	0	0	29	0	16	19	26	21	0	0	13	13.7778	0	0	0	0	0	0	11	0	0	1.22222	5	0	0	0	0	0	0	0	0	0	0	0	0	0	0	0
203	0.0489747	0.152346	Lactobacillus	83	55	93	16	0	0	60	45	0	39.1111	0	25	14	19	27	18	10	14	0	14.1111	93	0	49	113	69	93	0	0	0	46.3333	33.1852	0	0	0	0	0	65	64	54	22.875	0	0	0	0	0	0
Rank	kw.ep	kw.eBH	ASV	16.1	16.2	16.3	17.1	17.2	17.3	18.1	18.2	18.3	CHA	1.1	1.2	1.3	2.1	2.2	2.3	3.1	3.2	3.3	CSS	13.1	13.2	13.3	14.1	14.2	14.3	15.1	15.2	15.3	NGR	Higher BD	7.2	7.3	8.1	8.2	8.3	9.1	9.2	9.3	HLC	10.1	10.2	10.3	11.1	11.2	11.3
1	1.50982e-09	2.8578e-06	ASV00137	267	264	280	110	126	152	182	108	127	179.556	128	257	293	404	461	454	243	219	346	311.667	324	235	248	216	67	243	98	49	107	176.333	222.519	0	0	0	0	0	0	0	0	0	0	0	0	0	0	0
2	1.51302e-09	2.8578e-06	ASV00297	0	0	0	0	26	0	0	0	0	2.88889	0	0	0	0	0	0	0	0	0	0	0	0	0	0	0	0	0	0	11	1.22222	1.37037	56	126	107	128	62	69	57	58	82.875	100	167	119	161	147	113
3	1.51584e-09	2.8578e-06	ASV00214	186	193	211	37	65	58	39	28	35	94.6667	48	85	113	193	179	157	164	178	203	146.667	228	227	209	167	41	145	88	76	165	149.556	130.296	18	0	0	0	0	0	13	0	3.875	0	0	0	0	0	0
4	1.57065e-09	2.8589e-06	ASV00354	14	0	13	0	29	0	0	0	0	6.22222	0	0	0	0	0	0	6	0	0	0.666667	18	0	0	17	0	0	0	25	12	8	4.96296	79	88	72	72	64	109	75	58	77.125	64	72	68	54	64	37
5	1.64791e-09	2.88762e-06	ASV00741	0	0	0	0	8	11	0	0	0	2.11111	0	0	0	0	0	0	0	0	0	0	0	0	0	0	0	0	0	0	0	0	0.703704	26	38	43	29	35	19	23	13	28.25	52	47	65	23	33	23
6	1.90643e-09	3.00343e-06	ASV00356	0	0	0	25	42	44	0	0	0	12.3333	0	0	0	0	0	0	0	0	0	0	0	0	0	0	0	0	0	0	0	0	4.11111	68	119	71	73	64	101	61	93	81.25	63	77	64	61	85	47
7	3.49911e-09	4.04049e-06	ASV00265	183	198	132	55	97	100	55	21	43	98.2222	62	20	62	59	61	71	134	130	152	83.4444	158	125	145	90	31	104	110	87	128	108.667	96.7778	0	0	0	0	0	45	36	0	10.125	0	0	0	0	0	0
8	5.44933e-09	4.92422e-06	ASV00114	41	0	0	135	154	197	0	21	0	60.8889	0	0	0	0	0	0	42	0	0	4.66667	66	54	55	47	0	37	0	0	0	28.7778	31.4444	332	210	426	675	235	515	366	337	387	245	334	303	131	125	96
9	6.13506e-09	5.16484e-06	ASV00100	288	276	351	264	210	320	185	140	211	249.444	162	285	295	566	588	552	481	513	627	452.111	454	278	300	275	99	326	132	133	236	248.111	316.556	34	27	45	35	0	91	86	83	50.125	63	59	60	47	38	0
10	8.30608e-09	5.77465e-06	ASV00185	139	138	176	131	141	184	151	109	178	149.667	0	93	164	288	275	266	196	181	270	192.556	214	140	126	105	66	125	78	65	135	117.111	153.111	0	0	0	0	0	66	0	0	8.25	0	0	0	0	0	0
11	9.47957e-09	6.33649e-06	ASV00363	0	0	0	0	15	6	12	0	17	5.55556	0	0	9	0	16	11	14	23	24	10.7778	0	0	0	0	0	0	10	0	13	2.55556	6.2963	52	25	37	42	19	53	53	35	39.5	181	169	116	42	52	39
12	9.83139e-09	6.19711e-06	ASV00255	0	0	0	0	0	0	0	0	0	0	0	0	0	0	0	0	0	0	0	0	0	0	0	0	0	0	0	0	0	0	0	167	136	123	126	46	166	109	116	123.625	87	95	0	143	128	101
13	1.2203e-08	7.33498e-06	ASV00196	0	0	41	68	72	121	46	40	29	46.3333	0	0	34	0	17	0	31	30	40	16.8889	42	34	0	33	0	0	0	29	41	19.8889	27.7037	190	143	176	188	91	188	200	199	171.875	67	147	135	115	113	87
14	1.31267e-08	7.55547e-06	ASV00424	92	95	82	7	0	14	53	18	60	46.7778	18	82	85	69	73	61	68	67	98	69	132	100	84	71	14	69	33	9	40	61.3333	59.037	0	6	0	0	0	8	8	0	2.75	0	0	0	0	0	0
15	1.85307e-08	9.28958e-06	ASV00132	284	277	306	113	173	227	120	102	71	185.889	0	111	100	225	267	218	289	269	321	200	447	293	276	216	111	171	95	69	129	200.778	195.556	76	57	58	54	21	76	0	53	49.375	0	0	0	0	0	0
16	1.97404e-08	9.80118e-06	ASV00153	0	30	23	152	94	128	0	46	24	55.2222	0	34	19	26	37	16	18	33	24	23	35	31	0	0	0	0	17	0	46	14.3333	30.8519	154	130	123	155	89	166	152	223	149	205	343	315	285	273	205
17	2.37835e-08	1.06185e-05	ASV00333	117	92	104	54	71	76	34	26	16	65.5556	45	63	107	149	117	127	94	123	89	101.556	100	80	77	90	25	52	22	0	44	54.4444	73.8519	0	0	0	0	0	21	27	0	6	0	0	0	0	0	0
18	2.45214e-08	1.10804e-05	ASV00141	411	371	356	0	87	101	106	52	108	176.889	142	187	142	318	303	292	242	268	300	243.778	388	277	315	155	62	224	58	36	121	181.778	200.815	45	26	49	39	15	37	44	34	36.125	0	27	0	0	0	0
19	3.83421e-08	1.38313e-05	ASV00299	58	57	78	39	45	59	0	0	15	39	36	79	90	97	108	94	51	64	69	76.4444	82	49	59	86	48	88	63	39	94	67.5556	61	0	0	0	0	0	0	0	0	0	0	0	0	0	0	0
20	4.26239e-08	1.58034e-05	ASV01013	0	0	0	0	0	0	24	0	27	5.66667	0	0	0	4	0	0	0	0	0	0.444444	0	0	0	0	0	4	0	0	0	0.444444	2.18519	24	11	24	16	6	16	13	14	15.5	34	41	33	10	20	5
21	5.72546e-08	1.93734e-05	ASV00111	43	50	51	123	150	234	0	0	0	72.3333	0	73	0	0	46	0	0	0	0	13.2222	0	0	0	0	0	0	50	0	86	15.1111	33.5556	175	97	283	238	71	112	163	144	160.375	440	642	685	231	177	150
22	6.21964e-08	1.93046e-05	ASV00606	41	54	72	24	35	40	20	26	0	34.6667	18	51	37	66	56	64	45	62	50	49.8889	59	39	48	56	0	36	15	19	20	32.4444	39	0	0	5	0	0	0	0	0	0.625	0	0	0	0	0	0
23	6.81958e-08	2.14887e-05	ASV00084	247	302	262	424	309	469	139	103	187	271.333	115	150	122	260	203	247	137	189	211	181.556	248	202	291	342	143	205	255	138	467	254.556	235.815	122	59	112	65	0	81	154	143	92	109	146	161	0	0	0
24	6.94494e-08	1.97932e-05	ASV00909	0	0	0	0	0	13	0	0	0	1.44444	0	0	0	0	0	0	0	0	0	0	0	0	0	0	0	0	0	0	0	0	0.481481	30	20	37	45	10	38	41	31	31.5	31	46	31	42	27	26
25	7.17911e-08	2.01318e-05	ASV00532	0	0	0	0	0	0	0	0	0	0	0	0	0	0	0	0	0	0	0	0	0	0	0	0	0	0	0	0	0	0	0	55	51	91	122	0	84	91	59	69.125	43	69	86	65	58	39
26	7.24581e-08	2.21898e-05	ASV00175	48	38	46	45	31	61	94	66	53	53.5556	64	82	100	184	141	126	88	79	62	102.889	110	86	42	61	14	42	19	0	10	42.6667	66.3704	6	0	0	0	0	2	15	0	2.875	0	0	0	3	4	0
27	7.8538e-08	2.23085e-05	ASV00610	0	0	0	0	0	0	0	0	0	0	0	0	0	0	0	0	0	0	0	0	0	0	0	22	0	0	0	0	0	2.44444	0.814815	62	34	53	52	21	64	38	46	46.25	22	45	44	38	51	0
28	1.06258e-07	2.81528e-05	ASV00813	0	0	0	0	0	0	0	0	11	1.22222	0	0	0	0	0	0	0	0	0	0	0	0	0	0	0	0	35	0	0	3.88889	1.7037	15	15	15	17	10	14	19	10	14.375	23	30	35	15	24	9
29	1.16675e-07	3.03886e-05	ASV00402	0	45	0	0	0	0	0	0	0	5	0	0	0	0	0	0	0	0	0	0	0	0	71	0	0	0	36	43	32	20.2222	8.40741	58	45	46	45	0	89	69	81	54.125	59	81	83	69	67	47
30	1.53551e-07	3.67671e-05	ASV00512	17	18	12	18	12	37	0	0	0	12.6667	0	7	0	0	0	10	0	11	21	5.44444	17	11	14	0	0	0	24	25	22	12.5556	10.2222	49	36	60	44	12	74	48	50	46.625	24	31	37	39	29	20
31	1.77082e-07	3.82963e-05	ASV00918	28	24	21	0	0	17	27	22	0	15.4444	27	73	13	41	44	44	41	27	36	38.4444	36	18	38	14	21	31	18	13	18	23	25.6296	0	0	0	0	0	0	0	0	0	0	0	0	0	0	0
32	1.88149e-07	4.00306e-05	ASV00616	73	73	77	17	0	0	40	18	18	35.1111	17	0	27	17	31	22	42	50	52	28.6667	81	77	88	40	22	41	63	39	42	54.7778	39.5185	0	0	0	0	0	0	0	0	0	0	0	0	0	0	0
33	2.28486e-07	4.62022e-05	ASV00181	201	229	178	0	0	0	97	92	50	94.1111	164	300	255	277	301	292	183	269	287	258.667	218	194	195	83	23	86	133	59	149	126.667	159.815	0	0	0	0	0	10	0	0	1.25	0	0	0	0	0	0
34	2.84064e-07	5.33471e-05	ASV00277	145	113	107	0	0	51	133	47	92	76.4444	225	78	125	157	124	122	51	0	58	104.444	144	91	200	83	60	74	112	38	72	97.1111	92.6667	0	0	0	0	0	0	0	0	0	0	0	0	0	0	0
35	3.24528e-07	6.53165e-05	ASV00089	23	22	30	122	101	190	9	15	31	60.3333	82	101	66	74	110	97	47	63	61	77.8889	27	18	21	80	51	73	40	84	152	60.6667	66.2963	445	250	230	273	89	187	134	162	221.25	837	1036	1172	276	244	211
36	3.32877e-07	6.54338e-05	ASV00227	0	72	84	0	0	49	85	80	99	52.1111	47	0	0	0	66	57	0	0	0	18.8889	0	0	0	0	0	22	0	0	0	2.44444	24.4815	127	126	68	0	25	105	142	89	85.25	62	100	129	99	152	121
37	3.33214e-07	6.51151e-05	ASV00390	0	0	0	40	33	55	0	0	0	14.2222	0	0	0	0	0	0	0	21	16	4.11111	0	0	0	0	0	0	0	0	15	1.66667	6.66667	44	34	77	52	14	40	41	0	37.75	54	96	100	27	26	21
38	4.01407e-07	7.12855e-05	ASV00791	0	0	12	13	13	20	0	0	0	6.44444	0	0	0	0	0	8	0	0	0	0.888889	14	0	0	35	0	0	0	0	9	6.44444	4.59259	43	0	53	22	19	35	26	17	26.875	48	57	66	21	25	17
39	4.166e-07	7.45845e-05	ASV00257	147	171	148	135	147	210	78	45	48	125.444	0	71	73	113	144	100	77	82	104	84.8889	181	127	192	97	0	98	34	0	87	90.6667	100.333	0	21	0	0	0	0	31	28	10	0	27	21	23	0	0
40	5.92663e-07	8.77502e-05	ASV00698	0	0	0	0	0	0	0	0	0	0	0	0	0	0	0	0	0	0	0	0	0	0	0	0	0	0	0	0	25	2.77778	0.925926	34	17	57	40	0	59	39	31	34.625	24	27	30	20	0	0
41	6.25747e-07	0.000103206	ASV00231	0	0	0	128	0	164	102	0	0	43.7778	0	0	0	0	0	0	0	0	0	0	0	0	0	0	0	0	0	0	0	0	14.5926	162	123	117	147	74	161	123	218	140.625	129	204	176	102	174	171
42	6.26344e-07	9.47043e-05	ASV00347	89	104	97	0	0	0	67	43	63	51.4444	87	79	90	178	129	161	76	82	114	110.667	147	95	98	47	14	79	18	0	33	59	73.7037	0	0	0	0	0	0	0	0	0	0	0	0	0	0	0
43	6.29902e-07	9.65392e-05	ASV00421	62	64	65	34	43	49	41	26	53	48.5556	33	82	38	50	78	60	60	55	64	57.7778	52	57	50	23	9	22	28	32	42	35	47.1111	19	0	41	21	0	25	12	0	14.75	0	24	21	0	25	9
44	7.39861e-07	0.000102558	ASV00559	53	50	46	0	0	0	21	27	20	24.1111	30	54	40	62	81	80	84	86	121	70.8889	66	68	33	57	27	53	11	0	22	37.4444	44.1481	0	0	0	0	0	0	0	0	0	0	0	0	0	0	0
45	9.25438e-07	0.000134188	ASV00509	68	86	85	0	0	26	58	37	23	42.5556	20	37	31	27	25	26	39	57	84	38.4444	92	72	75	106	39	129	14	0	14	60.1111	47.037	0	0	0	0	0	37	0	0	4.625	0	0	0	0	0	0
46	1.20722e-06	0.000158463	ASV00344	98	90	69	0	0	80	91	88	68	64.8889	0	87	56	45	76	67	90	78	153	72.4444	82	146	69	83	107	109	52	0	44	76.8889	71.4074	0	0	0	0	0	0	0	0	0	0	0	0	0	0	0
47	1.26624e-06	0.000160481	ASV00600	51	57	36	72	56	98	55	17	39	53.4444	0	0	18	54	62	56	44	42	40	35.1111	74	47	63	34	0	22	18	0	18	30.6667	39.7407	0	0	6	0	0	5	0	0	1.375	0	0	0	0	0	0
48	1.3456e-06	0.00018222	ASV00719	0	0	0	38	38	32	0	0	0	12	0	0	0	0	0	0	0	0	0	0	16	0	10	0	0	0	7	0	0	3.66667	5.22222	17	23	44	25	6	37	44	25	27.625	38	80	53	25	39	28
49	1.38963e-06	0.000182311	ASV00496	47	61	68	53	50	74	0	48	0	44.5556	0	28	45	63	53	65	107	43	110	57.1111	72	42	73	47	0	46	51	21	48	44.4444	48.7037	0	5	0	0	0	0	14	11	3.75	0	0	0	8	0	0
50	1.45591e-06	0.000174384	ASV00802	0	0	0	30	0	30	0	0	0	6.66667	0	0	0	0	0	0	0	0	0	0	0	0	0	0	0	0	0	0	0	0	2.22222	37	42	34	36	23	42	49	41	38	49	39	45	0	22	18
51	1.71306e-06	0.000213216	ASV00381	44	46	59	0	0	0	124	64	110	49.6667	93	40	74	67	68	56	120	85	142	82.7778	66	39	60	43	17	47	99	39	68	53.1111	61.8519	21	0	0	0	0	50	30	39	17.5	0	0	0	0	0	0
52	1.76977e-06	0.000209705	ASV00706	0	0	0	0	0	0	0	0	0	0	0	35	35	0	0	0	0	0	0	7.77778	0	0	0	0	0	0	0	0	0	0	2.59259	30	29	0	27	14	63	46	0	26.125	34	53	46	43	35	29
53	1.77335e-06	0.000224191	ASV00510	43	34	42	49	57	97	24	11	34	43.4444	0	0	36	39	58	56	66	77	90	46.8889	47	49	30	41	39	52	9	33	57	39.6667	43.3333	0	21	0	0	0	29	27	0	9.625	0	0	0	30	0	0
54	1.79527e-06	0.000202223	ASV01209	0	0	0	0	0	0	0	0	0	0	0	0	0	0	0	0	0	0	0	0	0	0	0	0	0	0	0	0	0	0	0	33	45	32	35	0	47	46	51	36.125	11	19	15	11	16	11
55	1.94234e-06	0.000209878	ASV00372	0	0	0	0	0	0	0	0	0	0	0	0	0	0	0	0	0	0	0	0	0	0	0	0	0	0	0	0	0	0	0	143	139	99	248	81	88	77	80	119.375	0	40	0	104	70	69
56	2.02702e-06	0.000243981	ASV00483	0	0	0	62	24	57	0	0	0	15.8889	0	0	0	0	0	0	0	33	0	3.66667	0	0	0	0	0	0	0	0	0	0	6.51852	56	71	172	65	37	48	45	0	61.75	57	77	72	39	0	30
57	2.15779e-06	0.000240209	ASV00552	57	52	0	0	0	0	18	17	13	17.4444	26	111	44	59	67	53	79	66	105	67.7778	70	40	72	68	34	73	41	0	47	49.4444	44.8889	0	0	0	0	0	0	0	0	0	0	0	0	0	0	0
58	2.31525e-06	0.00024422	ASV00521	36	63	40	0	0	47	13	0	0	22.1111	26	159	83	130	137	146	24	28	48	86.7778	65	44	60	28	0	31	24	11	53	35.1111	48	0	0	0	0	0	0	0	0	0	0	0	0	0	0	0
59	2.33025e-06	0.000244495	ASV00487	68	67	75	38	0	0	48	47	117	51.1111	0	47	63	84	80	74	55	89	78	63.3333	80	51	60	0	0	67	20	29	65	41.3333	51.9259	0	0	0	0	0	0	0	0	0	0	0	0	0	0	0
60	2.50557e-06	0.00025675	ASV00578	49	49	35	54	53	56	16	0	24	37.3333	0	29	41	57	68	99	85	49	69	55.2222	72	57	44	28	0	67	21	0	0	32.1111	41.5556	0	0	0	0	0	0	0	0	0	0	0	0	0	0	0
61	2.77469e-06	0.00031304	ASV00247	151	128	154	0	0	0	114	55	41	71.4444	86	100	175	122	170	178	84	80	88	120.333	132	93	193	117	72	113	37	61	73	99	96.9259	42	0	0	0	0	61	0	0	12.875	47	0	0	48	64	0
62	2.84667e-06	0.000316961	ASV00430	0	0	0	97	51	52	0	0	0	22.2222	0	0	0	0	0	0	0	0	0	0	0	0	0	0	0	0	0	0	0	0	7.40741	52	68	97	113	62	57	94	65	76	41	73	38	31	36	0
63	2.84774e-06	0.000289965	ASV00459	84	91	75	0	0	0	79	49	52	47.7778	33	0	31	80	56	66	49	83	65	51.4444	74	73	78	92	88	103	9	0	68	65	54.7407	0	0	0	0	0	0	0	0	0	0	0	0	0	0	0
64	3.48901e-06	0.000377853	ASV00644	35	38	24	13	0	12	25	22	39	23.1111	28	57	32	67	59	52	33	45	51	47.1111	32	30	41	49	12	41	8	12	17	26.8889	32.3704	0	0	0	0	0	0	0	0	0	0	0	18	8	16	0
65	4.21366e-06	0.000442335	ASV00212	222	222	185	0	17	0	92	27	36	89	67	113	110	144	155	122	200	195	213	146.556	236	206	207	133	33	118	64	0	140	126.333	120.63	29	25	102	45	24	19	0	21	33.125	0	0	0	0	0	0
66	4.37158e-06	0.000421591	ASV00761	0	0	0	0	0	0	21	11	0	3.55556	0	0	0	0	0	0	0	0	10	1.11111	0	0	0	0	0	0	0	0	0	0	1.55556	48	27	43	84	37	116	81	87	65.375	0	0	0	20	18	12
67	4.70192e-06	0.00048716	ASV00425	0	0	0	61	93	120	0	0	0	30.4444	0	0	0	9	13	0	0	0	0	2.44444	0	0	0	0	0	0	0	0	20	2.22222	11.7037	57	47	83	72	46	37	69	52	57.875	70	101	81	41	37	44
68	5.11125e-06	0.000514758	ASV00058	0	0	0	67	77	112	24	0	0	31.1111	0	0	0	0	0	15	0	21	16	5.77778	0	0	0	26	0	25	34	0	71	17.3333	18.0741	106	40	117	92	39	74	82	62	76.5	93	101	120	85	85	60
69	5.16582e-06	0.000488093	ASV00612	38	28	38	73	63	111	36	16	37	48.8889	8	29	0	23	22	0	70	59	65	30.6667	45	39	41	44	0	32	44	28	0	30.3333	36.6296	0	0	22	0	0	18	0	19	7.375	0	0	26	0	0	0
70	5.52523e-06	0.000541578	ASV00542	31	25	37	20	0	0	56	26	64	28.7778	17	22	37	66	85	66	65	83	103	60.4444	29	48	40	24	12	0	30	27	75	31.6667	40.2963	0	0	34	32	11	0	20	0	12.125	0	0	0	11	0	12
71	6.1215e-06	0.000549741	ASV00439	78	73	63	41	44	71	73	0	53	55.1111	0	0	67	82	101	72	67	68	81	59.7778	124	66	99	0	0	47	29	19	74	50.8889	55.2593	0	0	31	0	0	7	12	7	7.125	0	0	0	0	0	0
72	6.30571e-06	0.000570512	ASV00429	75	69	73	32	28	39	35	34	62	49.6667	0	35	49	37	46	47	63	54	74	45	104	74	76	21	0	32	42	29	49	47.4444	47.3704	25	17	36	43	16	30	29	28	28	0	0	0	0	0	0
73	6.54857e-06	0.00055881	ASV00318	228	224	181	32	0	0	40	0	48	83.6667	15	45	62	90	91	77	68	103	112	73.6667	221	171	257	68	0	69	0	0	40	91.7778	83.037	0	0	0	0	0	0	0	0	0	0	0	0	0	0	0
74	8.28171e-06	0.000672674	ASV01541	0	21	22	0	0	0	11	11	16	9	7	0	13	17	16	20	15	17	10	12.7778	23	21	17	21	0	17	17	15	30	17.8889	13.2222	0	0	0	0	0	0	0	0	0	0	0	0	0	0	0
75	1.04677e-05	0.000840032	ASV01192	25	17	22	0	10	8	12	0	0	10.4444	0	19	25	53	47	43	20	23	28	28.6667	31	17	19	23	0	25	0	9	14	15.3333	18.1481	0	0	0	0	0	0	0	0	0	0	0	0	0	0	0
76	1.05397e-05	0.000727774	ASV01793	0	0	0	0	0	0	0	0	0	0	0	0	0	0	0	0	0	0	0	0	0	0	0	0	0	0	0	0	0	0	0	0	4	12	5	9	0	0	0	3.75	8	11	16	4	10	4
77	1.05486e-05	0.000815238	ASV00913	0	0	0	15	0	33	0	0	0	5.33333	0	0	0	0	0	0	0	0	0	0	0	0	0	0	0	0	0	0	0	0	1.77778	20	31	23	41	38	23	26	17	27.375	22	68	44	62	69	52
78	1.07062e-05	0.000789374	ASV01193	26	22	14	24	29	49	13	11	5	21.4444	0	0	48	17	14	24	0	26	38	18.5556	35	17	20	0	0	13	32	0	23	15.5556	18.5185	0	0	0	0	0	0	0	0	0	0	0	0	0	0	0
79	1.14147e-05	0.000878258	ASV00339	128	147	174	0	81	93	33	0	0	72.8889	0	0	63	122	83	87	78	77	88	66.4444	152	124	132	124	35	123	44	37	0	85.6667	75	0	0	0	0	0	0	0	0	0	0	0	0	0	0	0
80	1.24329e-05	0.000871467	ASV00682	55	42	46	0	0	0	0	22	21	20.6667	29	11	28	62	71	86	72	82	52	54.7778	62	64	49	35	0	30	0	15	20	30.5556	35.3333	0	0	0	0	0	0	0	0	0	0	0	0	0	0	0
81	1.27377e-05	0.000938721	ASV01761	0	0	0	0	0	7	0	0	0	0.777778	0	0	0	0	0	0	0	0	0	0	0	0	0	0	0	0	0	0	0	0	0.259259	9	23	24	15	13	0	0	0	10.5	19	29	32	0	8	0
82	1.36128e-05	0.00108348	ASV00451	0	0	0	48	43	63	0	0	0	17.1111	0	0	0	0	0	0	0	0	0	0	0	0	0	0	0	0	0	0	16	1.77778	6.2963	86	65	224	68	47	60	61	45	82	8	14	15	4	5	0
83	1.85421e-05	0.00135032	ASV01177	0	9	0	0	0	0	0	0	13	2.44444	0	4	0	0	4	0	8	0	0	1.77778	9	9	6	0	0	0	0	19	0	4.77778	3	21	28	37	33	22	20	30	20	26.375	22	25	24	22	16	14
84	1.93573e-05	0.00134557	ASV01411	0	0	0	18	0	23	0	0	0	4.55556	0	0	0	0	0	0	0	0	0	0	0	0	0	0	0	0	0	0	0	0	1.51852	0	8	33	0	0	27	17	11	12	15	12	16	7	11	7
85	1.96546e-05	0.00134917	ASV00435	93	74	98	41	46	50	46	37	0	53.8889	0	30	0	118	81	63	90	88	101	63.4444	88	100	48	0	18	42	0	0	35	36.7778	51.3704	34	0	35	0	0	0	0	0	8.625	0	0	0	0	0	0
86	2.16597e-05	0.00142977	ASV00564	57	28	30	0	0	0	27	0	31	19.2222	0	62	45	82	97	69	80	85	63	64.7778	57	63	70	43	0	38	58	0	88	46.3333	43.4444	0	0	0	0	0	0	0	0	0	0	0	0	0	0	0
87	2.2648e-05	0.00155256	ASV00888	34	19	27	22	17	24	13	0	20	19.5556	0	15	0	40	48	41	32	39	41	28.4444	37	32	32	36	0	22	14	0	30	22.5556	23.5185	15	0	16	0	0	12	13	0	7	0	0	0	0	0	0
88	2.39721e-05	0.001502	ASV00452	76	99	75	0	0	0	0	0	0	27.7778	80	113	120	71	102	94	43	53	53	81	65	41	77	86	0	47	79	38	108	60.1111	56.2963	0	0	0	0	0	0	0	0	0	0	0	0	0	0	0
89	2.50458e-05	0.00163473	ASV01938	14	14	22	0	5	6	0	0	0	6.77778	20	19	5	12	0	6	12	10	16	11.1111	15	16	13	12	0	10	13	0	15	10.4444	9.44444	0	0	0	0	0	0	0	0	0	0	0	0	0	0	0
90	2.9831e-05	0.00204176	ASV00367	60	64	71	22	0	0	103	54	50	47.1111	0	72	88	68	89	71	98	126	77	76.5556	72	90	55	37	0	48	47	44	75	52	58.5556	27	22	74	57	0	40	28	32	35	0	0	0	0	0	0
91	2.98601e-05	0.00185174	ASV00908	38	52	47	0	0	26	28	0	25	24	0	33	23	18	17	0	22	37	49	22.1111	66	49	43	31	8	22	15	0	18	28	24.7037	0	0	0	0	0	0	0	0	0	0	20	12	0	0	0
92	2.99598e-05	0.00181155	ASV01287	0	0	0	0	0	0	0	0	0	0	0	0	0	0	0	0	0	0	0	0	0	0	0	0	0	0	0	0	0	0	0	23	39	0	32	14	46	40	35	28.625	0	19	14	24	0	13
93	3.22663e-05	0.00194273	ASV01121	31	33	48	0	0	0	0	0	0	12.4444	12	0	14	25	33	25	16	23	26	19.3333	48	35	52	39	11	40	7	10	5	27.4444	19.7407	0	0	0	0	0	0	0	0	0	0	0	0	0	0	0
94	3.29315e-05	0.00200418	ASV01260	11	14	20	32	0	0	0	0	0	8.55556	0	5	0	16	24	12	30	29	46	18	24	15	16	15	7	29	44	18	59	25.2222	17.2593	0	0	0	0	0	0	0	0	0	0	0	0	0	0	0
95	3.34451e-05	0.00199428	ASV00828	0	0	0	0	0	0	0	0	0	0	0	0	0	0	0	0	0	0	0	0	0	0	0	0	0	0	7	0	0	0.777778	0.259259	0	0	41	55	0	25	18	19	19.75	24	54	46	0	0	13
96	3.43922e-05	0.00198127	ASV00576	0	0	0	34	32	51	0	0	9	14	0	0	0	0	0	0	0	0	0	0	0	0	0	0	0	0	0	0	0	0	4.66667	63	51	57	85	24	57	44	58	54.875	0	0	0	43	59	41
97	3.56439e-05	0.00246783	ASV00158	150	151	129	120	129	153	144	134	158	140.889	32	115	95	147	129	139	157	176	246	137.333	220	113	185	97	41	116	166	160	209	145.222	141.148	71	67	116	66	54	191	191	158	114.25	0	0	0	28	32	0
98	3.72745e-05	0.00248594	ASV00873	17	18	0	30	15	24	0	0	0	11.5556	0	0	0	0	0	0	0	0	0	0	0	0	18	11	0	15	0	3	0	5.22222	5.59259	54	52	49	40	20	42	32	24	39.125	11	18	23	12	14	0
99	3.7446e-05	0.0020691	ASV01164	0	0	0	0	0	0	0	0	0	0	0	0	0	0	0	0	0	0	0	0	0	0	0	0	0	0	0	0	0	0	0	21	36	20	31	23	24	17	0	21.5	29	0	0	25	26	21
100	3.86672e-05	0.00252798	ASV00438	0	0	21	60	69	106	0	0	17	30.3333	0	0	14	0	0	0	0	0	37	5.66667	0	0	0	0	0	0	52	0	0	5.77778	13.9259	60	75	37	58	0	67	71	83	56.375	48	59	59	87	83	60
101	4.21381e-05	0.00267127	ASV00431	47	35	52	96	71	69	0	24	22	46.2222	0	38	21	74	62	70	35	69	42	45.6667	45	41	32	46	0	32	35	0	47	30.8889	40.9259	16	0	0	0	0	35	38	22	13.875	0	32	25	0	0	0
102	4.25257e-05	0.00213041	ASV00837	0	0	0	0	0	0	0	0	0	0	0	0	0	0	0	0	0	0	0	0	0	0	0	0	0	0	0	0	0	0	0	88	34	44	71	17	71	60	46	53.875	0	26	25	0	0	0
103	4.34922e-05	0.00252928	ASV00912	44	34	44	8	0	16	0	0	0	16.2222	37	22	0	0	40	48	38	36	33	28.2222	60	34	40	29	0	35	18	17	41	30.4444	24.963	0	0	11	0	0	0	0	0	1.375	0	0	0	0	0	0
104	4.42915e-05	0.00267378	ASV00445	0	0	0	47	0	41	68	0	0	17.3333	0	20	0	0	0	0	0	0	0	2.22222	23	0	16	0	0	0	0	0	0	4.33333	7.96296	60	63	48	0	0	51	60	61	42.875	38	77	77	77	79	64
105	4.54523e-05	0.00291745	ASV00262	0	0	10	60	79	86	0	0	0	26.1111	0	0	0	0	16	26	0	0	0	4.66667	32	16	0	0	0	0	6	0	18	8	12.9259	54	40	220	107	51	49	30	31	72.75	16	34	35	9	0	9
106	4.60431e-05	0.00264174	ASV01095	35	0	26	17	0	10	0	0	0	9.77778	60	51	41	20	18	31	38	27	30	35.1111	33	30	0	25	0	46	11	0	7	16.8889	20.5926	0	0	0	0	0	0	0	0	0	0	0	0	0	0	0
107	5.36648e-05	0.00280904	ASV00645	27	0	0	0	0	0	0	0	0	3	0	0	0	0	0	0	0	0	0	0	0	0	0	0	0	0	0	0	0	0	1	31	7	113	32	23	49	23	38	39.5	0	0	0	0	20	22
108	5.59433e-05	0.00324831	ASV00458	105	84	71	56	53	45	38	17	0	52.1111	0	0	0	53	35	39	79	69	86	40.1111	115	63	74	25	0	0	68	49	116	56.6667	49.6296	0	0	33	0	0	15	0	0	6	16	22	0	0	0	0
109	6.52507e-05	0.00352475	ASV00348	96	100	119	0	0	56	71	59	72	63.6667	0	0	97	137	148	167	64	45	47	78.3333	143	154	97	93	33	99	0	0	0	68.7778	70.2593	0	0	0	12	0	0	0	0	1.5	27	26	27	0	0	0
110	6.55729e-05	0.00328267	ASV02225	0	0	0	0	0	0	0	0	0	0	0	0	0	0	0	0	0	0	0	0	0	0	0	0	0	0	0	0	0	0	0	0	7	0	0	0	8	12	9	4.5	12	18	19	10	6	0
111	6.78843e-05	0.00361737	ASV01400	0	0	0	10	10	13	0	0	0	3.66667	0	0	0	0	0	0	0	0	0	0	0	0	0	0	0	0	17	5	0	2.44444	2.03704	33	11	45	23	8	19	17	22	22.25	17	21	24	10	14	0
112	7.7587e-05	0.00443649	ASV00203	0	62	0	135	114	125	0	0	66	55.7778	50	39	0	0	58	52	61	68	0	36.4444	92	0	0	56	52	44	104	86	99	59.2222	50.4815	135	132	94	0	86	141	137	177	112.75	88	112	84	101	104	65
113	7.80633e-05	0.00397613	ASV00274	258	60	200	0	0	0	41	15	14	65.3333	0	0	0	3	11	18	13	24	0	7.66667	1294	88	111	15	0	21	21	133	242	213.889	95.6296	0	0	0	0	0	0	0	0	0	0	0	0	0	0	0
114	9.38599e-05	0.00432419	ASV01788	10	18	18	11	17	25	0	0	0	11	15	0	7	20	13	15	8	0	7	9.44444	32	12	15	22	0	15	0	0	6	11.3333	10.5926	0	0	0	0	0	0	0	0	0	0	0	0	0	0	0
115	9.48073e-05	0.00508359	ASV00152	314	261	288	0	207	181	0	0	0	139	0	0	117	176	161	154	264	193	286	150.111	270	281	383	300	174	245	165	98	169	231.667	173.593	0	122	0	40	0	0	0	0	20.25	0	0	0	111	142	0
116	9.55517e-05	0.00490194	ASV01194	0	0	0	0	26	41	0	0	0	7.44444	0	0	0	0	0	0	0	0	0	0	0	0	0	0	0	0	0	0	7	0.777778	2.74074	0	16	12	31	11	14	13	18	14.375	28	52	28	33	33	0
117	9.64946e-05	0.00437252	ASV01616	0	0	0	0	0	0	0	0	0	0	0	0	0	0	0	0	0	0	0	0	0	0	0	0	0	0	0	0	0	0	0	18	13	37	26	9	24	26	20	21.625	0	17	16	0	7	0
118	9.81514e-05	0.00475356	ASV01843	0	0	0	0	0	0	0	0	0	0	0	0	0	0	0	0	0	0	0	0	0	0	0	0	0	0	0	0	0	0	0	18	11	9	22	6	56	33	32	23.375	0	0	0	0	0	0
119	9.92269e-05	0.00513	ASV00836	0	0	0	0	0	0	0	0	0	0	0	0	0	0	0	0	0	0	0	0	0	0	0	0	0	0	26	34	47	11.8889	3.96296	33	25	0	15	0	20	0	0	11.625	32	34	42	26	20	19
120	0.000102044	0.00481005	ASV01098	0	0	0	0	0	0	0	0	0	0	0	49	0	0	0	0	0	0	0	5.44444	0	0	0	0	0	0	0	0	0	0	1.81481	26	26	29	37	35	0	0	0	19.125	36	32	25	13	21	16
121	0.000103189	0.0047491	ASV01682	0	0	0	0	0	0	0	0	0	0	0	0	0	0	0	0	0	0	0	0	0	0	0	0	0	0	0	0	0	0	0	16	0	23	20	0	8	20	0	10.875	0	0	18	0	28	15
122	0.000103363	0.00464865	ASV00712	0	0	0	0	0	0	0	0	0	0	0	0	0	0	0	0	0	0	0	0	0	0	0	0	0	0	0	0	0	0	0	31	39	65	105	0	0	42	0	35.25	0	75	51	66	74	32
123	0.000104301	0.00551533	ASV00373	0	0	0	101	103	136	35	17	0	43.5556	0	0	0	0	0	0	0	0	0	0	0	0	0	0	0	0	22	0	12	3.77778	15.7778	88	102	76	76	46	144	143	180	106.875	42	74	79	54	24	24
124	0.000106885	0.00470604	ASV01448	0	0	0	0	0	0	0	0	0	0	0	0	0	0	0	0	0	0	0	0	0	0	0	0	0	0	0	0	0	0	0	0	21	10	0	13	0	0	0	5.5	26	54	38	31	21	27
125	0.00010846	0.00588443	ASV00140	46	55	76	189	200	286	76	0	35	107	0	0	0	81	42	52	95	42	103	46.1111	85	39	55	62	0	0	71	76	105	54.7778	69.2963	166	166	738	197	90	185	159	171	234	79	103	95	99	53	54
126	0.000117227	0.00561823	ASV00700	61	56	93	0	68	32	0	17	0	36.3333	0	32	27	32	47	48	34	44	60	36	59	32	63	0	23	10	31	0	0	24.2222	32.1852	0	0	0	0	0	0	50	0	6.25	0	0	0	0	0	0
127	0.00012231	0.00534066	ASV01109	0	0	0	13	12	18	0	0	0	4.77778	0	0	0	0	0	0	0	0	0	0	0	0	0	0	0	0	0	0	0	0	1.59259	19	21	0	22	7	24	22	0	14.375	0	44	61	0	0	15
128	0.00012626	0.00523352	ASV01057	0	0	0	0	0	0	0	0	0	0	0	0	0	0	0	0	0	0	0	0	0	0	0	0	0	0	0	0	0	0	0	26	25	36	47	0	18	0	26	22.25	39	54	0	44	61	40
129	0.000133173	0.00643102	ASV00932	0	0	0	0	26	0	0	0	0	2.88889	0	20	0	0	4	0	0	0	4	3.11111	10	0	0	0	7	0	0	0	0	1.88889	2.62963	25	25	34	34	0	33	36	25	26.5	42	62	49	0	0	0
130	0.000133531	0.00540942	ASV00998	0	0	0	0	0	0	0	0	0	0	0	0	0	0	0	0	0	0	0	0	0	0	0	0	0	0	0	0	0	0	0	25	31	0	33	0	37	0	48	21.75	30	84	60	0	0	0
131	0.000143852	0.00592472	ASV00647	68	59	73	0	0	0	44	36	32	34.6667	40	37	0	0	42	53	69	48	53	38	108	57	71	47	22	47	0	0	0	39.1111	37.2593	0	0	0	0	0	0	0	0	0	0	0	0	0	0	0
132	0.000144629	0.00726693	ASV00098	201	200	194	238	231	196	130	62	70	169.111	93	65	100	161	132	150	173	122	202	133.111	229	159	214	141	70	163	158	67	127	147.556	149.926	194	212	183	211	126	283	263	196	208.5	169	219	221	197	197	134
133	0.000145022	0.00628902	ASV00688	58	68	60	49	65	82	32	62	38	57.1111	0	0	0	21	25	25	35	34	45	20.5556	75	66	58	25	0	0	0	0	0	24.8889	34.1852	0	0	0	23	0	0	0	0	2.875	0	0	0	0	0	0
134	0.000156517	0.00709991	ASV01299	25	35	29	0	0	0	7	0	0	10.6667	0	0	12	25	20	16	19	22	19	14.7778	34	25	21	30	0	13	9	18	44	21.5556	15.6667	0	0	0	0	0	0	0	0	0	0	0	0	0	0	0
135	0.000169231	0.00744896	ASV00353	80	0	103	43	55	93	0	0	77	50.1111	0	36	0	82	67	62	117	152	138	72.6667	134	73	0	121	65	147	0	60	67	74.1111	65.6296	0	0	0	48	0	0	0	0	6	0	0	0	0	0	0
136	0.000179372	0.00725083	ASV00850	0	0	0	24	0	0	0	0	0	2.66667	0	0	0	0	0	0	0	0	0	0	0	0	0	0	0	0	0	0	0	0	0.888889	33	26	51	42	34	0	0	24	26.25	0	0	16	47	0	51
137	0.000187263	0.00786522	ASV01237	36	27	33	20	22	36	16	0	0	21.1111	0	9	0	30	15	30	26	0	23	14.7778	58	29	52	8	0	0	0	0	9	17.3333	17.7407	0	0	0	0	0	0	0	0	0	0	0	0	0	0	0
138	0.000197035	0.00817724	ASV00767	78	64	61	0	29	40	0	0	0	30.2222	0	0	0	32	25	27	35	34	59	23.5556	75	47	47	39	27	31	22	0	43	36.7778	30.1852	15	9	0	5	0	10	0	0	4.875	0	0	0	0	0	0
139	0.000200001	0.00811652	ASV01340	0	19	15	0	0	0	0	0	20	6	12	61	58	18	21	20	17	18	21	27.3333	19	0	20	0	0	12	38	21	21	14.5556	15.963	0	0	0	0	0	0	0	0	0	0	0	0	0	0	0
140	0.000220168	0.00818652	ASV01136	30	33	23	0	0	0	12	0	29	14.1111	8	19	29	42	35	44	34	43	45	33.2222	37	0	32	16	0	14	0	0	0	11	19.4444	0	0	0	0	0	0	0	0	0	0	0	0	0	0	0
141	0.000230246	0.0106918	ASV00160	30	34	42	113	157	201	16	15	0	67.5556	0	0	0	0	0	0	72	60	76	23.1111	26	47	35	26	0	36	58	83	84	43.8889	44.8519	317	227	1040	371	139	284	208	219	350.625	61	58	49	49	57	26
142	0.000231999	0.0107308	ASV00197	150	127	164	98	131	127	113	63	77	116.667	34	0	57	52	52	33	75	79	115	55.2222	187	180	152	124	41	84	154	81	151	128.222	100.037	41	52	70	95	42	74	87	73	66.75	23	42	30	44	59	54
143	0.000236117	0.00890035	ASV01371	0	0	0	0	0	0	0	0	0	0	0	0	0	0	0	0	0	0	0	0	0	0	0	0	0	0	0	0	0	0	0	10	5	13	9	9	0	0	0	5.75	11	16	14	0	0	0
144	0.00024027	0.00939527	ASV00865	0	0	0	0	0	0	0	0	0	0	0	0	0	0	0	0	0	0	0	0	0	0	0	0	0	0	0	0	0	0	0	0	27	152	44	23	0	0	0	30.75	21	37	41	24	13	0
145	0.000240466	0.00960041	ASV01789	0	0	0	0	0	0	0	0	0	0	0	0	0	0	0	0	0	0	0	0	0	0	0	0	0	0	0	0	0	0	0	13	10	0	0	9	7	0	0	4.875	0	9	10	7	17	10
146	0.000247092	0.0111049	ASV00422	55	36	51	70	72	151	67	0	52	61.5556	30	0	39	97	81	90	38	50	37	51.3333	64	58	46	18	9	42	14	17	36	33.7778	48.8889	0	0	0	0	0	0	0	0	0	0	42	32	0	42	27
147	0.00024879	0.00830879	ASV01465	0	0	0	0	0	0	0	0	0	0	0	0	0	0	0	0	0	0	0	0	0	0	0	0	0	0	0	0	0	0	0	30	51	24	37	36	20	22	24	30.5	16	42	29	9	14	13
148	0.000258434	0.00945542	ASV00867	25	23	24	39	49	66	32	0	18	30.6667	0	0	0	35	30	22	23	13	0	13.6667	53	21	21	29	0	20	0	0	0	16	20.1111	0	0	0	0	0	0	0	0	0	0	0	0	0	0	0
149	0.000263337	0.00990129	ASV01875	0	0	0	0	0	0	0	0	0	0	0	0	0	0	0	0	0	0	0	0	0	0	0	0	0	0	0	0	0	0	0	0	11	27	15	16	13	0	0	10.25	22	17	23	0	0	0
150	0.000270468	0.0107037	ASV00780	0	0	0	0	0	0	0	0	0	0	19	0	0	0	0	0	0	0	0	2.11111	0	0	0	0	14	0	35	0	0	5.44444	2.51852	18	0	24	0	0	34	0	37	14.125	66	99	59	33	32	18
151	0.000294167	0.0109175	ASV01130	38	46	43	0	0	0	35	12	28	22.4444	7	0	0	15	0	0	0	19	22	7	54	48	40	46	12	40	20	3	0	29.2222	19.5556	0	0	0	0	0	0	0	0	0	0	0	0	0	0	0
152	0.000307337	0.011068	ASV01002	0	0	0	0	0	12	0	0	0	1.33333	0	0	0	0	0	0	0	0	0	0	0	0	0	0	0	0	0	0	0	0	0.444444	0	0	0	0	0	0	0	0	0	37	58	60	66	69	50
153	0.000321415	0.0112285	ASV01005	0	0	0	0	0	0	0	0	0	0	0	0	0	0	0	0	0	0	0	0	0	0	0	0	0	0	0	0	0	0	0	31	23	63	53	29	24	27	21	33.875	57	82	74	0	27	26
154	0.000321664	0.0107111	ASV01148	0	0	0	0	0	0	0	0	0	0	0	0	0	0	0	0	0	0	0	0	0	0	0	0	0	0	0	0	0	0	0	0	0	32	14	0	0	0	0	5.75	67	85	79	24	30	22
155	0.00032388	0.0106802	ASV01070	42	41	46	0	0	0	0	0	22	16.7778	0	11	13	25	28	27	19	0	23	16.2222	35	28	37	71	0	78	10	0	15	30.4444	21.1481	0	0	0	0	0	0	0	0	0	0	0	0	0	0	0
156	0.000327196	0.0118149	ASV01363	17	21	22	0	0	0	13	13	18	11.5556	58	16	10	23	24	29	29	33	31	28.1111	29	13	24	0	0	0	0	0	0	7.33333	15.6667	0	0	0	0	0	0	0	0	0	0	0	0	0	0	0
157	0.000327274	0.0140627	ASV00248	84	64	87	200	144	223	72	85	74	114.778	0	0	71	73	74	65	152	133	122	76.6667	133	79	87	61	16	49	57	34	64	64.4444	85.2963	15	30	38	27	17	87	73	72	44.875	0	0	0	21	17	0
158	0.000339548	0.0112549	ASV01593	14	13	13	0	0	0	0	9	16	7.22222	47	30	0	20	17	13	22	0	10	17.6667	35	28	16	12	0	11	12	0	0	12.6667	12.5185	0	0	0	0	0	0	0	0	0	0	0	0	0	0	0
159	0.000359544	0.0133201	ASV01556	0	0	0	7	0	20	0	0	0	3	0	0	0	0	0	0	0	0	0	0	0	0	6	0	0	0	0	0	0	0.666667	1.22222	0	0	0	10	6	15	10	10	6.375	16	19	30	15	0	0
160	0.000362645	0.0123681	ASV01037	0	29	0	36	33	55	52	20	12	26.3333	0	44	30	44	34	37	28	28	33	30.8889	19	26	0	0	0	23	0	0	0	7.55556	21.5926	0	0	0	0	0	0	0	0	0	0	0	0	0	0	0
161	0.000377945	0.013349	ASV00361	0	0	0	0	0	65	0	0	0	7.22222	0	0	0	0	0	0	0	0	0	0	0	0	0	0	0	0	0	0	0	0	2.40741	195	68	162	127	58	0	90	97	99.625	0	99	54	0	0	0
162	0.000399532	0.012733	ASV01003	0	0	0	0	0	0	0	0	0	0	0	0	0	0	0	0	0	0	0	0	0	0	0	0	0	0	0	0	0	0	0	46	42	0	16	0	21	23	24	21.5	0	0	0	11	6	10
163	0.000490012	0.0189193	ASV00446	68	46	51	75	60	69	48	20	0	48.5556	0	0	0	41	43	43	53	42	43	29.4444	63	81	52	60	20	65	48	44	104	59.6667	45.8889	70	51	82	0	0	72	0	0	34.375	0	0	0	0	19	0
164	0.00050907	0.0179605	ASV00588	0	36	0	0	0	0	23	0	28	9.66667	17	36	0	59	85	89	87	95	126	66	71	41	35	76	37	36	9	0	37	38	37.8889	0	0	0	0	0	34	0	0	4.25	0	0	0	0	0	0
165	0.000531673	0.0171931	ASV00572	111	93	115	53	64	0	0	0	0	48.4444	0	0	0	68	36	56	0	47	51	28.6667	100	85	96	48	39	74	0	26	0	52	43.037	0	0	0	0	0	0	0	0	0	0	0	0	0	0	0
166	0.000533463	0.0161619	ASV00664	48	47	61	0	0	0	0	0	76	25.7778	0	50	130	75	76	84	44	31	63	61.4444	49	30	54	35	0	22	0	0	0	21.1111	36.1111	0	0	0	0	0	0	0	0	0	0	0	0	0	0	0
167	0.000571601	0.0189132	ASV00389	67	106	0	0	0	0	0	0	53	25.1111	121	190	104	122	126	107	103	119	150	126.889	149	56	140	0	0	0	39	0	68	50.2222	67.4074	0	0	0	0	0	0	0	0	0	0	0	0	0	0	0
168	0.000578291	0.0183604	ASV01515	30	29	26	16	12	0	0	7	0	13.3333	0	0	0	18	24	0	21	20	25	12	52	18	35	0	0	5	15	0	13	15.3333	13.5556	0	0	0	0	0	0	0	0	0	0	0	0	0	0	0
169	0.00057948	0.0187308	ASV00447	130	113	95	0	0	0	0	0	0	37.5556	0	63	0	64	62	78	73	73	78	54.5556	110	97	107	53	0	61	61	34	66	65.4444	52.5185	0	0	75	0	0	0	35	0	13.75	0	0	0	0	0	0
170	0.000583431	0.0190961	ASV01574	22	20	24	3	0	0	18	0	19	11.7778	27	0	15	20	34	25	16	17	15	18.7778	15	0	22	0	0	0	8	0	11	6.22222	12.2593	0	0	0	3	0	0	0	0	0.375	0	3	0	0	0	0
171	0.000597687	0.0182484	ASV00821	56	50	61	57	0	0	38	23	0	31.6667	0	0	36	46	0	0	48	41	64	26.1111	85	55	58	33	0	28	11	0	0	30	29.2593	0	0	0	0	0	0	0	0	0	0	0	0	0	0	0
172	0.000605726	0.0196541	ASV00398	128	186	94	0	0	0	0	0	0	45.3333	81	64	38	116	109	116	112	105	130	96.7778	132	83	96	0	0	46	43	0	0	44.4444	62.1852	0	0	0	0	0	0	0	0	0	0	0	0	0	0	0
173	0.000615248	0.0191178	ASV01122	25	33	38	0	0	16	14	0	51	19.6667	38	15	38	20	25	32	8	0	26	22.4444	40	0	25	0	0	0	0	0	19	9.33333	17.1481	0	0	0	0	0	0	0	0	0	0	0	0	0	0	0
174	0.000619262	0.0186704	ASV00394	25	0	0	28	31	35	40	12	40	23.4444	0	72	0	39	30	23	31	37	33	29.4444	35	23	21	18	0	16	0	0	0	12.5556	21.8148	0	0	0	0	0	0	0	0	0	0	0	0	0	0	0
175	0.000672549	0.0226969	ASV00427	140	94	85	0	0	0	0	0	0	35.4444	12	26	43	88	85	67	63	101	77	62.4444	111	93	104	60	31	66	0	0	44	56.5556	51.4815	0	0	76	53	0	0	0	0	16.125	0	0	0	0	0	0
176	0.00067535	0.020399	ASV00454	109	78	121	0	0	0	0	0	0	34.2222	0	94	77	0	59	77	109	128	127	74.5556	91	90	102	84	24	70	0	0	67	58.6667	55.8148	0	0	0	0	0	0	0	0	0	0	0	0	0	0	0
177	0.000693208	0.0207809	ASV00747	62	45	60	0	0	0	36	17	27	27.4444	0	0	66	55	47	32	0	52	97	38.7778	85	68	0	42	0	56	0	0	23	30.4444	32.2222	0	0	0	0	0	0	0	0	0	0	0	0	0	0	0
178	0.000796724	0.0229247	ASV01836	0	0	0	0	0	0	0	0	0	0	0	0	0	0	0	0	0	0	0	0	0	0	0	0	0	0	0	0	0	0	0	33	35	10	21	12	17	19	0	18.375	0	0	0	0	23	0
179	0.000811858	0.0217766	ASV00638	102	96	38	30	0	0	32	48	43	43.2222	0	0	0	29	22	0	46	80	40	24.1111	135	79	92	30	0	43	0	0	0	42.1111	36.4815	0	0	0	0	0	0	0	0	0	0	0	0	0	0	0
180	0.000843297	0.0243056	ASV00598	87	53	76	0	0	0	0	0	38	28.2222	31	88	50	77	65	69	67	76	91	68.2222	74	0	54	0	0	0	41	0	63	25.7778	40.7407	0	0	0	0	0	0	0	0	0	0	0	0	0	0	0
181	0.000846349	0.0240326	ASV00392	112	123	125	72	0	0	0	0	0	48	0	0	0	60	72	72	67	94	98	51.4444	133	174	89	0	77	106	52	61	99	87.8889	62.4444	0	0	0	0	0	0	0	0	0	116	0	0	0	0	0
182	0.000907226	0.0245121	ASV01023	0	0	0	0	0	0	0	0	0	0	8	0	0	0	0	0	0	0	0	0.888889	0	0	0	0	0	0	0	0	0	0	0.296296	33	23	0	0	0	0	0	0	7	54	98	76	40	21	32
183	0.000936214	0.0246552	ASV00677	0	93	0	0	82	79	0	0	41	32.7778	24	42	26	43	40	34	45	60	72	42.8889	0	69	65	0	0	0	72	0	52	28.6667	34.7778	0	0	0	0	0	0	0	0	0	0	0	0	0	0	0
184	0.000943021	0.0259911	ASV00266	164	156	138	0	0	0	0	0	0	50.8889	0	59	0	99	89	92	107	112	138	77.3333	196	140	144	96	0	98	0	72	144	98.8889	75.7037	0	0	0	0	0	0	50	0	6.25	0	0	0	0	0	0
185	0.000967985	0.0281954	ASV01051	0	0	0	0	0	0	0	0	0	0	0	0	0	0	0	0	35	0	47	9.11111	0	0	0	0	17	0	0	0	19	4	4.37037	36	32	0	0	18	19	18	17	17.5	32	33	28	0	35	21
186	0.000983406	0.0325097	ASV00736	0	25	24	32	45	58	15	4	0	22.5556	0	0	0	0	0	0	0	12	17	3.22222	24	21	0	0	0	13	0	0	29	9.66667	11.8148	30	28	15	23	24	24	30	22	24.5	20	35	25	22	21	16
187	0.000985897	0.0252571	ASV00959	0	0	0	0	0	0	0	0	0	0	0	0	0	0	0	0	0	0	0	0	0	0	0	0	0	0	0	0	0	0	0	45	24	254	85	36	38	34	25	67.625	0	0	0	5	0	0
188	0.000997057	0.0256425	ASV00374	0	0	0	0	0	0	0	0	0	0	17	0	0	0	0	0	0	0	0	1.88889	0	0	0	0	0	0	0	0	0	0	0.62963	149	135	183	234	87	173	182	206	168.625	0	0	0	0	0	0
189	0.00101348	0.0226168	ASV01957	0	0	0	0	0	0	0	0	13	1.44444	0	0	0	0	0	0	0	0	0	0	0	0	0	0	0	0	0	0	0	0	0.481481	0	18	10	10	4	0	15	12	8.625	13	21	22	19	17	22
190	0.00104298	0.0241121	ASV00860	0	0	0	0	0	0	0	0	0	0	0	0	0	0	0	0	0	0	0	0	0	0	0	0	0	0	0	0	0	0	0	0	9	15	10	12	14	0	0	7.5	12	11	7	0	0	0
191	0.00123281	0.037982	ASV00477	73	87	84	14	0	21	49	44	55	47.4444	0	36	27	83	76	98	21	16	26	42.5556	97	58	92	20	0	19	13	0	33	36.8889	42.2963	36	31	24	21	0	47	27	32	27.25	0	0	0	0	0	0
192	0.00129623	0.0326708	ASV01941	0	0	0	0	0	0	0	0	0	0	0	0	0	3	0	0	0	0	0	0.333333	0	0	0	0	0	0	0	0	0	0	0.111111	14	0	32	9	0	7	8	0	8.75	16	14	0	9	4	0
193	0.00130275	0.030903	ASV00805	28	36	57	0	0	0	0	0	0	13.4444	57	68	0	67	49	45	53	68	69	52.8889	68	40	33	26	0	39	0	0	0	22.8889	29.7407	0	0	0	0	0	0	0	0	0	0	0	0	0	0	0
194	0.00136349	0.0322447	ASV01393	24	22	19	0	0	0	0	0	0	7.22222	20	35	21	43	34	30	17	31	29	28.8889	28	23	19	0	0	0	0	0	17	9.66667	15.2593	0	0	0	0	0	0	0	0	0	0	0	0	0	0	0
195	0.00141005	0.0325279	ASV01744	13	19	0	0	11	19	18	15	0	10.5556	0	0	21	17	23	15	28	21	26	16.7778	16	0	17	0	0	16	0	0	0	5.44444	10.9259	0	0	0	0	0	0	0	0	0	0	0	0	0	0	0
196	0.00141138	0.0307242	ASV00710	0	0	0	0	0	0	0	0	0	0	0	0	0	0	0	0	0	0	0	0	0	0	0	0	0	0	0	0	0	0	0	89	0	0	0	0	0	96	53	29.75	34	80	64	0	84	48
197	0.00149112	0.0361318	ASV01536	9	12	12	0	0	0	10	9	19	7.88889	0	84	23	40	31	41	9	14	0	26.8889	17	10	18	0	0	0	0	0	0	5	13.2593	0	0	0	0	0	0	0	0	0	0	0	0	0	0	0
198	0.0015193	0.0362573	ASV01011	40	27	0	0	0	0	38	35	37	19.6667	0	34	34	35	42	41	56	41	56	37.6667	0	27	0	0	0	0	16	0	51	10.4444	22.5926	0	0	0	0	0	0	0	0	0	0	0	0	0	0	0
199	0.0015289	0.0358196	ASV01679	17	11	15	16	36	18	0	0	23	15.1111	5	0	0	22	35	30	13	0	0	11.6667	27	18	10	0	0	15	0	0	0	7.77778	11.5185	0	0	0	0	0	0	0	0	0	0	0	0	0	0	0
200	0.00154346	0.0322879	ASV01962	10	17	9	0	0	0	22	9	42	12.1111	0	0	0	7	6	15	10	11	9	6.44444	5	0	8	0	0	0	20	17	28	8.66667	9.07407	0	0	0	0	0	0	5	0	0.625	0	0	0	0	0	0
201	0.00155957	0.0364622	ASV00623	90	78	86	0	20	0	69	25	0	40.8889	81	0	0	49	0	58	0	0	60	27.5556	118	82	101	37	0	31	66	0	0	48.3333	38.9259	0	0	0	0	0	0	0	0	0	0	0	0	0	0	0
202	0.00178242	0.0413894	ASV00655	0	0	0	0	0	33	0	0	0	3.66667	0	0	0	0	0	0	0	0	0	0	22	0	0	0	0	0	0	21	0	4.77778	2.81481	0	0	0	0	0	40	57	57	19.25	50	61	72	61	67	63
203	0.00182041	0.0525626	ASV00263	0	27	52	94	106	187	40	0	0	56.2222	20	0	25	0	0	0	49	65	80	26.5556	67	41	29	63	0	36	0	0	0	26.2222	36.3333	102	69	59	90	0	112	91	63	73.25	114	131	136	77	75	65
204	0.00186088	0.0405138	ASV02215	17	13	17	0	0	0	2	0	0	5.44444	10	27	10	10	14	18	11	0	10	12.2222	0	18	0	7	0	8	0	11	0	4.88889	7.51852	0	0	0	0	0	0	0	0	0	0	0	0	0	0	0
205	0.00186192	0.0439589	ASV02034	0	0	0	6	5	4	0	0	0	1.66667	0	0	0	0	0	0	0	0	0	0	0	0	0	0	0	0	0	0	0	0	0.555556	0	9	0	0	0	0	3	0	1.5	0	26	18	7	10	8
206	0.00189653	0.0467669	ASV00261	0	71	71	0	81	0	0	63	68	39.3333	62	0	58	79	96	90	118	131	161	88.3333	65	79	104	0	0	42	0	0	46	37.3333	55	0	0	0	0	0	0	0	0	0	0	0	0	0	0	0
207	0.00193168	0.0407634	ASV00898	0	0	0	0	0	0	0	0	0	0	0	0	0	0	0	0	0	0	0	0	0	0	0	0	0	0	0	0	0	0	0	31	0	0	0	0	0	0	0	3.875	40	81	90	100	45	29
208	0.00201275	0.0548728	ASV00809	24	16	22	28	42	30	0	0	0	18	0	0	0	0	0	0	0	0	13	1.44444	20	28	17	0	0	13	0	0	0	8.66667	9.37037	31	19	47	18	13	29	28	0	23.125	21	31	32	12	10	8
209	0.00218868	0.047689	ASV00548	0	0	0	0	0	0	0	0	0	0	0	0	0	0	0	0	0	0	0	0	0	0	0	0	0	0	0	0	0	0	0	9	12	46	10	13	0	0	0	11.25	8	18	10	0	0	0
210	0.00232527	0.0635587	ASV00138	33	39	42	105	134	159	22	12	9	61.6667	54	17	0	27	25	25	51	55	63	35.2222	62	21	32	61	27	46	27	17	205	55.3333	50.7407	198	195	1037	218	93	174	170	142	278.375	34	51	50	12	0	13
211	0.00240993	0.0472344	ASV00975	0	0	0	0	21	26	0	0	0	5.22222	0	0	0	0	0	0	0	0	0	0	0	0	0	0	0	0	0	0	0	0	1.74074	55	0	40	36	0	85	80	82	47.25	16	21	33	0	0	29
212	0.0024296	0.0625972	ASV00075	0	0	0	0	0	0	18	0	0	2	0	0	8	8	0	10	12	26	25	9.88889	0	0	0	18	7	0	40	46	133	27.1111	13	61	18	149	53	17	47	78	57	60	0	0	0	9	6	0
213	0.00245979	0.0566009	ASV02053	13	15	10	0	0	0	0	0	0	4.22222	0	0	6	9	10	14	10	13	10	8	24	0	22	17	0	20	17	4	0	11.5556	7.92593	0	0	0	0	0	0	0	0	0	0	0	7	0	0	0
214	0.00259016	0.0572803	ASV02272	11	16	13	16	13	9	8	0	0	9.55556	12	10	0	11	9	0	0	11	11	7.11111	19	11	0	0	0	0	4	0	0	3.77778	6.81481	0	0	6	0	0	0	0	0	0.75	0	4	0	0	0	0
215	0.00259262	0.0494902	ASV01535	10	0	15	0	0	0	0	0	9	3.77778	14	67	26	29	30	25	0	26	35	28	0	0	0	16	0	0	17	15	24	8	13.2593	0	0	0	0	0	0	0	0	0	0	0	0	0	0	0
216	0.00267383	0.0671828	ASV00696	41	49	34	26	38	39	8	10	19	29.3333	11	29	0	16	15	15	18	23	29	17.3333	85	44	49	25	0	34	20	9	13	31	25.8889	24	23	0	0	14	38	23	33	19.375	14	0	16	0	0	0
217	0.00268619	0.0532643	ASV01429	0	0	0	0	0	0	0	0	0	0	0	0	0	0	0	0	0	0	0	0	0	0	0	0	0	0	0	0	0	0	0	31	33	78	51	36	0	30	0	32.375	16	28	20	0	0	0
218	0.00273256	0.051322	ASV01203	0	0	0	0	0	0	0	0	0	0	0	0	0	0	0	0	0	0	0	0	0	0	0	0	0	0	0	0	0	0	0	0	0	0	0	0	0	0	0	0	83	88	132	15	14	19
219	0.00281933	0.0492181	ASV00456	0	0	0	0	0	0	0	0	0	0	0	0	0	0	0	0	0	0	0	0	0	0	0	0	0	0	0	0	0	0	0	0	0	37	27	3	0	0	0	8.375	22	27	37	0	0	16
220	0.00299173	0.0540021	ASV00750	33	53	0	0	0	0	0	9	0	10.5556	47	59	61	87	84	85	69	78	82	72.4444	0	44	33	43	0	0	0	0	0	13.3333	32.1111	0	0	0	0	0	0	0	0	0	0	0	0	0	0	0
221	0.00299397	0.061875	ASV01778	0	0	0	0	0	0	0	0	0	0	0	0	0	0	0	0	0	0	0	0	0	0	0	0	0	0	0	0	0	0	0	32	15	0	11	0	0	0	0	7.25	0	0	0	25	0	16
222	0.00302319	0.0569191	ASV03414	0	0	0	0	0	0	0	0	0	0	0	0	0	0	0	0	0	0	0	0	0	0	0	0	0	0	0	0	0	0	0	6	9	4	11	4	10	12	12	8.5	0	0	0	0	0	0
223	0.00305903	0.0576095	ASV00937	0	46	37	0	0	0	50	35	34	22.4444	25	22	42	66	54	63	60	52	61	49.4444	0	0	0	0	0	0	0	24	0	2.66667	24.8519	0	0	0	0	0	0	0	0	0	0	0	0	0	0	0
224	0.0030698	0.0579123	ASV01410	16	0	19	30	32	30	42	43	39	27.8889	0	0	18	18	16	21	0	10	0	9.22222	18	0	0	17	0	17	0	0	0	5.77778	14.2963	0	0	0	0	0	0	0	0	0	0	0	0	18	0	0
225	0.00310955	0.0570109	ASV01471	0	0	0	0	0	0	0	0	0	0	0	0	0	0	0	0	0	0	0	0	0	0	0	0	0	0	0	0	0	0	0	21	18	0	0	0	16	0	18	9.125	34	54	53	25	26	27
226	0.00315574	0.0630244	ASV00763	0	0	0	0	0	49	0	0	0	5.44444	0	0	0	0	0	0	0	0	37	4.11111	0	0	0	0	0	0	0	0	20	2.22222	3.92593	32	24	43	27	10	46	0	0	22.75	65	91	89	58	58	0
227	0.00317985	0.0578997	ASV00808	50	55	64	0	0	0	0	0	12	20.1111	0	0	32	58	51	0	51	55	51	33.1111	93	54	58	0	0	0	14	0	101	35.5556	29.5926	0	0	0	0	0	0	0	0	0	0	0	0	0	0	0
228	0.00321616	0.0585103	ASV00479	0	0	0	0	0	0	0	0	0	0	0	0	16	0	0	0	0	0	0	1.77778	0	0	0	0	0	0	0	0	0	0	0.592593	0	0	0	118	0	0	0	0	14.75	0	0	117	151	161	112
229	0.00329173	0.0614554	ASV00449	0	0	0	0	0	0	0	0	16	1.77778	0	0	0	0	0	0	0	0	0	0	0	0	0	0	0	0	0	0	0	0	0.592593	227	139	148	253	86	138	127	113	153.875	0	0	0	10	0	0
230	0.00356167	0.0651494	ASV00115	0	8	8	16	17	23	6	0	0	8.66667	0	0	0	37	33	26	11	40	7	17.1111	0	7	14	27	0	25	0	0	0	8.11111	11.2963	0	0	0	0	0	0	0	0	0	0	0	0	0	0	0
231	0.00364529	0.0718132	ASV01614	0	0	16	0	0	6	0	0	0	2.44444	0	29	23	30	21	38	9	9	18	19.6667	11	12	0	11	0	9	29	16	14	11.3333	11.1481	0	0	0	0	0	0	10	0	1.25	0	6	0	8	0	0
232	0.00369799	0.0738474	ASV00555	51	45	56	0	0	49	21	0	0	24.6667	0	0	0	94	76	73	73	61	69	49.5556	65	69	46	0	0	0	75	46	114	46.1111	40.1111	0	0	0	0	0	17	17	15	6.125	0	0	0	0	0	0
233	0.00380393	0.0720956	ASV00070	0	0	0	0	16	7	0	0	0	2.55556	0	0	0	10	0	0	0	0	0	1.11111	0	0	0	0	0	0	0	0	0	0	1.22222	0	22	70	28	0	17	0	0	17.125	21	31	23	0	0	0
234	0.00393805	0.0604834	ASV00337	174	200	185	0	0	0	54	0	0	68.1111	0	122	79	146	142	155	0	0	0	71.5556	193	160	155	90	0	131	0	0	71	88.8889	76.1852	0	0	0	0	0	0	0	0	0	0	0	0	0	0	0
235	0.00401605	0.0640984	ASV01019	0	0	0	2	0	0	0	0	0	0.222222	0	0	0	0	0	0	0	0	0	0	0	0	0	0	0	0	0	0	0	0	0.0740741	27	0	42	41	17	63	37	0	28.375	0	0	0	0	0	12
236	0.00406006	0.0656107	ASV01435	0	26	0	0	0	0	17	0	10	5.88889	0	25	0	37	36	26	37	50	41	28	26	0	31	0	0	0	19	4	11	10.1111	14.6667	0	0	0	0	0	0	0	0	0	0	0	0	0	0	0
237	0.00408532	0.0933548	ASV00109	72	84	89	35	48	73	0	0	0	44.5556	0	68	0	22	0	0	0	0	0	10	68	78	92	54	24	46	0	0	37	44.3333	32.963	95	60	48	37	0	26	0	0	33.25	890	1104	1265	589	490	360
238	0.00420635	0.0633158	ASV01247	38	28	0	0	0	0	0	0	0	7.33333	13	18	25	47	50	51	27	38	45	34.8889	24	25	22	21	0	0	0	0	0	10.2222	17.4815	0	0	0	0	0	0	0	0	0	0	0	0	0	0	0
239	0.00429517	0.0912339	ASV00543	39	37	55	40	35	62	0	0	0	29.7778	0	0	11	56	59	64	31	37	0	28.6667	92	38	48	30	0	27	55	0	33	35.8889	31.4444	27	18	32	24	6	35	15	18	21.875	0	6	0	0	0	0
240	0.00456901	0.0692702	ASV02267	18	18	10	0	0	0	4	5	0	6.11111	0	53	17	7	15	9	0	5	6	12.4444	14	0	0	0	0	9	0	0	5	3.11111	7.22222	0	0	0	0	0	0	0	0	0	0	0	0	0	0	0
241	0.00466568	0.0735208	ASV02027	12	9	0	0	0	0	12	0	0	3.66667	17	20	18	21	24	15	12	13	24	18.2222	17	11	0	0	0	10	0	0	0	4.22222	8.7037	0	0	0	0	0	0	0	0	0	0	0	0	0	0	0
242	0.00475353	0.0760696	ASV01939	0	0	0	0	0	0	0	0	0	0	0	0	0	0	0	0	0	0	0	0	0	0	0	0	0	0	0	0	0	0	0	0	0	39	16	14	0	0	21	11.25	0	26	0	0	0	0
243	0.0047769	0.0841336	ASV01419	0	0	23	0	0	0	17	21	0	6.77778	7	23	14	40	35	36	22	19	28	24.8889	18	0	0	19	0	18	11	0	7	8.11111	13.2593	0	0	0	20	0	0	0	0	2.5	0	0	0	0	0	0
244	0.00480133	0.10454	ASV00207	100	133	171	76	67	76	37	31	41	81.3333	43	52	39	168	141	140	82	146	180	110.111	146	158	112	96	34	97	68	34	55	88.8889	93.4444	0	0	58	47	0	63	0	31	24.875	58	113	100	33	31	25
245	0.00482256	0.084341	ASV00178	0	0	0	55	26	29	0	20	0	14.4444	0	0	0	0	14	0	0	0	0	1.55556	0	0	0	0	0	0	0	0	22	2.44444	6.14815	38	37	119	41	0	35	34	26	41.25	0	34	43	0	0	0
246	0.00499701	0.0705268	ASV01506	0	0	0	0	0	0	0	0	0	0	0	0	0	0	0	0	0	0	0	0	0	0	0	0	0	0	0	0	0	0	0	35	39	0	19	0	0	28	23	18	0	0	0	17	0	0
247	0.00508225	0.0810751	ASV01864	16	20	16	0	0	0	18	0	0	7.77778	0	0	10	0	0	0	0	22	28	6.66667	29	17	15	18	10	22	10	0	10	14.5556	9.66667	0	0	0	0	0	0	9	0	1.125	0	0	0	0	0	0
248	0.00513673	0.0772938	ASV01916	6	25	13	14	19	25	13	10	0	13.8889	0	19	0	0	0	0	14	0	18	5.66667	20	15	21	0	0	0	0	0	18	8.22222	9.25926	0	0	0	0	0	0	0	0	0	0	0	0	0	0	0
249	0.00513995	0.0803732	ASV01814	0	0	0	0	0	0	0	0	0	0	0	0	0	0	0	0	0	0	0	0	0	0	0	0	0	0	0	0	0	0	0	0	18	21	12	0	0	0	0	6.375	27	59	51	0	10	0
250	0.00514416	0.0797156	ASV01507	0	0	0	0	0	0	0	0	0	0	0	0	0	0	0	0	0	0	0	0	0	0	0	0	0	0	0	0	0	0	0	13	0	15	30	0	40	26	19	17.875	0	0	0	0	0	0
251	0.00529671	0.0905582	ASV02010	0	0	6	0	0	0	0	0	0	0.666667	0	0	0	0	4	0	0	0	0	0.444444	0	0	11	0	0	0	0	0	0	1.22222	0.777778	0	0	21	21	0	0	15	0	7.125	9	0	0	17	0	0
252	0.0054718	0.0912538	ASV00649	0	0	0	38	44	45	0	0	0	14.1111	0	0	0	0	0	0	0	0	0	0	0	0	0	0	0	0	0	0	0	0	4.7037	0	43	0	0	0	17	0	0	7.5	59	87	111	101	0	33
253	0.0055472	0.0814407	ASV01166	21	33	0	0	0	0	0	0	0	6	22	105	65	45	23	44	0	33	31	40.8889	35	18	24	0	0	16	0	0	0	10.3333	19.0741	0	0	0	0	0	0	0	0	0	0	0	0	0	0	0
254	0.00564192	0.0956188	ASV00144	0	0	0	81	50	100	0	0	0	25.6667	0	42	54	21	0	0	119	154	167	61.8889	40	0	45	0	21	48	69	59	88	41.1111	42.8889	17	6	0	0	0	8	0	0	3.875	0	0	0	0	0	0
255	0.00564735	0.0851531	ASV02503	11	13	10	0	0	0	8	11	0	5.88889	0	18	9	13	13	12	0	0	6	7.88889	29	9	6	0	0	0	0	0	0	4.88889	6.22222	0	0	0	0	0	0	0	0	0	0	0	0	0	0	0
256	0.00580749	0.109033	ASV00619	0	18	0	39	34	97	23	13	15	26.5556	0	0	0	0	0	0	16	0	0	1.77778	0	0	0	0	0	0	32	0	19	5.66667	11.3333	75	36	50	58	18	53	39	27	44.5	48	84	54	26	19	0
257	0.00608886	0.107904	ASV01254	8	0	6	0	18	18	9	8	0	7.44444	0	0	0	8	0	0	0	0	6	1.55556	0	0	7	0	0	3	0	0	10	2.22222	3.74074	19	0	45	23	13	33	20	20	21.625	0	0	0	0	0	0
258	0.00609438	0.0815855	ASV00249	0	0	0	0	0	0	0	0	0	0	0	0	0	0	0	0	0	0	0	0	0	0	0	0	0	0	0	0	0	0	0	0	0	66	54	0	44	56	77	37.125	0	71	54	0	0	0
259	0.0061427	0.0873319	ASV00977	0	0	0	0	0	0	0	0	0	0	0	0	0	0	0	0	0	0	0	0	0	0	0	0	0	0	0	0	0	0	0	0	32	59	70	42	54	43	47	43.375	0	0	0	58	87	59
260	0.00622779	0.0776988	ASV01447	0	0	0	0	0	0	0	0	0	0	0	0	0	0	0	0	0	0	0	0	0	0	0	0	0	0	26	0	0	2.88889	0.962963	0	20	32	0	0	0	0	0	6.5	26	48	51	24	33	0
261	0.00624886	0.069377	ASV01027	0	0	0	0	0	0	0	0	0	0	0	0	0	0	0	0	0	0	0	0	0	0	0	0	0	0	0	0	0	0	0	0	18	66	0	0	0	0	0	10.5	68	98	78	0	0	0
262	0.00648616	0.0927348	ASV00995	0	0	0	0	0	0	0	0	0	0	0	0	0	0	0	0	0	0	0	0	0	0	0	0	0	0	0	0	0	0	0	0	0	96	91	31	0	0	0	27.25	31	44	49	27	33	29
263	0.00691777	0.103347	ASV00931	36	47	0	40	19	37	51	48	37	35	20	0	0	0	0	43	54	66	78	29	0	48	0	0	0	0	0	21	0	7.66667	23.8889	0	14	0	0	0	0	0	19	4.125	0	0	0	0	0	0
264	0.0070737	0.0912868	ASV02650	0	0	0	0	0	0	0	0	0	0	0	0	0	0	0	0	0	0	0	0	0	0	0	0	0	0	0	0	0	0	0	0	17	0	11	0	0	0	6	4.25	0	34	18	16	7	0
265	0.00741354	0.0986838	ASV01341	33	43	46	24	0	0	14	0	0	17.7778	0	0	21	0	0	20	0	26	30	10.7778	35	34	22	30	0	53	0	0	0	19.3333	15.963	0	0	0	0	0	0	0	0	0	0	0	0	0	0	0
266	0.00741824	0.104272	ASV01063	42	0	20	0	0	0	44	7	15	14.2222	33	75	38	61	47	48	43	46	55	49.5556	0	0	0	0	0	0	0	0	0	0	21.2593	0	0	0	0	0	0	0	0	0	0	0	0	0	0	0
267	0.00750337	0.100781	ASV02273	0	7	3	0	0	0	0	0	0	1.11111	11	0	33	15	8	17	0	18	21	13.6667	12	0	8	16	0	22	0	3	0	6.77778	7.18519	0	0	0	0	0	0	0	0	0	0	0	0	0	0	0
268	0.00763738	0.0953192	ASV01364	35	35	31	0	0	0	0	37	0	15.3333	11	21	0	25	0	29	23	40	33	20.2222	34	37	32	0	0	0	0	0	0	11.4444	15.6667	0	0	0	0	0	0	0	0	0	0	0	0	0	0	0
269	0.00786614	0.0972702	ASV00892	49	0	68	26	0	0	0	0	0	15.8889	17	0	55	0	71	71	0	29	59	33.5556	60	0	53	66	0	70	0	23	0	30.2222	26.5556	0	0	0	0	0	0	0	0	0	0	0	0	0	0	0
270	0.00831738	0.0983618	ASV00827	82	65	63	37	28	41	66	0	0	42.4444	0	0	37	0	0	20	0	51	0	12	85	65	84	0	0	61	0	0	0	32.7778	29.0741	0	0	0	0	0	0	0	0	0	0	0	0	0	0	0
271	0.0083235	0.101665	ASV03097	0	0	0	2	0	0	0	0	0	0.222222	3	7	7	5	18	12	11	7	11	9	9	9	4	0	0	0	0	10	0	3.55556	4.25926	0	0	0	0	0	0	0	0	0	0	0	0	0	0	0
272	0.00839116	0.106664	ASV01176	36	0	0	0	21	0	24	31	27	15.4444	76	42	30	54	35	57	0	0	0	32.6667	31	0	0	26	0	21	0	0	0	8.66667	18.9259	0	0	0	0	0	0	0	0	0	0	0	0	0	0	0
273	0.00845232	0.117897	ASV00573	0	0	0	0	29	111	0	0	0	15.5556	0	0	0	0	0	0	0	0	0	0	0	0	0	0	0	0	0	0	0	0	5.18519	111	40	88	103	0	88	67	0	62.125	0	0	0	0	0	0
274	0.0086352	0.108716	ASV01055	52	30	32	0	0	0	0	16	0	14.4444	11	0	0	99	32	39	42	0	0	24.7778	47	52	41	36	0	54	0	0	0	25.5556	21.5926	0	0	0	0	0	0	0	0	0	0	0	0	0	0	0
275	0.00948359	0.161089	ASV00209	109	77	95	46	90	67	78	24	13	66.5556	38	42	11	83	85	120	220	147	197	104.778	202	158	98	68	41	91	83	38	98	97.4444	89.5926	82	52	232	61	20	84	66	71	83.5	44	36	40	0	0	0
276	0.0096199	0.16576	ASV00072	322	442	262	490	644	712	107	100	117	355.111	125	166	173	388	338	339	283	285	323	268.889	309	252	307	181	66	156	159	109	293	203.556	275.852	258	165	613	236	131	249	182	194	253.5	100	99	92	60	56	37
277	0.00986152	0.144279	ASV00743	40	34	27	16	22	31	39	0	26	26.1111	11	26	0	35	37	38	54	58	61	35.5556	32	41	0	0	0	0	0	44	0	13	24.8889	0	0	0	0	0	0	0	18	2.25	0	27	0	20	0	0
278	0.0099487	0.144684	ASV01280	0	0	22	0	0	0	7	0	33	6.88889	7	0	19	27	20	15	32	26	38	20.4444	0	18	24	37	0	29	0	14	12	14.8889	14.0741	0	0	0	0	0	0	0	0	0	10	0	10	0	0	0
279	0.0102992	0.122705	ASV03602	0	0	0	0	0	0	0	0	0	0	0	0	0	0	0	0	0	0	0	0	0	0	0	0	0	0	0	0	0	0	0	11	10	10	6	6	11	7	8	8.625	0	0	0	0	0	0
280	0.0103497	0.133642	ASV01929	0	18	10	0	0	0	0	0	31	6.55556	19	0	0	23	31	19	16	0	9	13	22	18	9	5	0	0	0	0	16	7.77778	9.11111	0	0	0	0	0	0	0	0	0	0	0	0	0	0	0
281	0.0106103	0.124343	ASV02019	0	0	0	0	0	0	0	0	0	0	0	0	0	0	0	0	0	0	0	0	0	0	0	0	0	0	0	0	0	0	0	0	14	28	30	16	11	0	13	14	0	0	0	13	0	0
282	0.0107356	0.131497	ASV00701	0	0	0	56	0	68	0	0	0	13.7778	0	0	0	0	0	0	0	0	0	0	0	0	0	0	0	0	19	0	0	2.11111	5.2963	0	61	0	0	0	64	0	107	29	62	0	42	61	56	40
283	0.0120392	0.133445	ASV01712	0	0	0	0	0	0	0	0	0	0	0	0	0	0	0	0	0	0	0	0	0	0	0	0	0	0	0	0	0	0	0	32	12	22	25	0	51	29	38	26.125	0	0	0	0	0	0
284	0.0121595	0.161523	ASV00872	18	0	21	36	45	59	0	0	0	19.8889	0	30	27	19	30	27	35	24	37	25.4444	36	29	27	38	0	0	38	0	0	18.6667	21.3333	0	0	0	0	0	26	13	0	4.875	0	0	0	0	0	0
285	0.0125152	0.131239	ASV01866	0	0	0	0	0	0	0	0	0	0	0	0	0	0	0	0	0	0	0	0	0	0	0	0	0	0	0	0	0	0	0	26	53	15	15	14	40	23	29	26.875	0	0	0	0	31	0
286	0.0126053	0.131921	ASV01641	0	0	0	0	0	0	0	0	0	0	0	0	0	0	0	0	0	0	0	0	0	0	0	0	0	0	0	0	0	0	0	34	0	22	0	0	0	0	0	7	18	45	23	17	0	20
287	0.0127928	0.141302	ASV01118	45	0	45	0	0	0	0	0	0	10	0	37	0	47	34	39	43	51	45	32.8889	62	32	48	0	0	0	8	0	0	16.6667	19.8519	0	0	0	0	0	0	0	0	0	0	0	0	0	0	0
288	0.0129578	0.138967	ASV01676	0	0	0	0	0	0	0	0	0	0	0	0	0	0	0	0	0	0	0	0	0	0	0	0	0	0	0	0	0	0	0	0	23	10	0	0	49	0	0	10.25	0	17	0	24	0	0
289	0.0131085	0.147081	ASV01752	0	0	0	0	0	0	0	0	0	0	0	0	0	0	0	0	0	0	0	0	0	0	0	0	0	0	16	0	14	3.33333	1.11111	0	17	0	14	0	0	0	16	5.875	26	15	24	30	30	11
290	0.013393	0.135437	ASV01060	46	0	34	0	0	0	0	0	0	8.88889	20	0	54	51	66	37	51	55	56	43.3333	50	0	31	0	0	28	0	0	0	12.1111	21.4444	0	0	0	0	0	0	0	0	0	0	0	0	0	0	0
291	0.0135161	0.143154	ASV01127	34	45	38	0	0	0	0	0	0	13	6	0	0	29	49	33	23	29	33	22.4444	66	64	0	28	0	0	28	0	0	20.6667	18.7037	0	0	0	0	0	0	0	0	0	0	0	0	0	0	0
292	0.0136286	0.159011	ASV00587	0	8	14	0	8	0	0	0	0	3.33333	0	0	0	19	43	35	26	26	38	20.7778	36	10	17	3	0	7	8	10	36	14.1111	12.7407	0	0	18	8	0	8	0	0	4.25	0	0	0	0	0	0
293	0.0136579	0.138996	ASV01200	41	44	52	0	0	16	0	0	9	18	12	0	0	0	0	0	0	83	26	13.4444	70	51	0	51	0	26	0	0	15	23.6667	18.3704	0	0	0	0	0	0	0	0	0	0	0	0	0	0	0
294	0.0136859	0.141181	ASV03753	0	0	0	0	0	0	0	0	0	0	0	0	0	0	0	0	0	0	0	0	0	0	0	0	0	0	0	0	0	0	0	6	8	0	0	4	10	0	0	3.5	0	6	8	0	0	0
295	0.0136988	0.139649	ASV02625	13	12	0	10	0	0	20	11	6	8	0	0	10	0	0	0	13	11	13	5.22222	17	0	11	0	0	0	0	0	8	4	5.74074	0	0	0	0	0	0	0	0	0	0	0	0	0	0	0
296	0.0138306	0.143827	ASV01495	0	0	29	0	0	0	21	0	0	5.55556	11	22	0	22	34	28	0	36	0	17	37	45	35	24	0	28	0	0	0	18.7778	13.7778	0	0	0	0	0	0	0	0	0	0	0	0	0	0	0
297	0.0138832	0.137196	ASV01256	0	0	0	0	0	0	0	0	0	0	0	0	0	0	0	0	0	0	0	0	0	0	0	26	0	0	0	0	0	2.88889	0.962963	61	18	51	33	0	22	0	0	23.125	0	0	34	0	0	0
298	0.014182	0.162842	ASV01571	0	0	0	10	12	0	0	0	0	2.44444	0	0	0	0	0	0	0	0	0	0	0	0	0	0	0	48	9	4	16	8.55556	3.66667	38	0	12	21	9	21	0	0	12.625	17	26	16	0	5	0
299	0.0141891	0.144659	ASV03349	0	0	0	0	0	0	0	0	0	0	0	0	0	0	0	0	0	0	0	0	0	0	0	0	0	0	0	0	0	0	0	6	0	13	11	4	0	4	0	4.75	0	0	0	4	0	0
300	0.0142007	0.146223	ASV02251	14	0	0	0	0	0	12	0	0	2.88889	0	0	21	11	14	17	12	20	0	10.5556	21	11	20	16	0	8	0	0	0	8.44444	7.2963	0	0	0	0	0	0	0	0	0	0	0	0	0	0	0
301	0.0142434	0.204294	ASV00163	108	94	102	211	190	270	78	103	64	135.556	117	0	96	137	128	131	181	157	199	127.333	232	100	104	127	55	106	75	0	89	98.6667	120.519	0	0	123	0	0	68	52	0	30.375	154	208	179	81	0	77
302	0.0143695	0.160253	ASV01221	0	0	0	25	0	31	10	0	0	7.33333	0	0	0	0	0	0	0	0	0	0	0	0	0	0	0	0	0	0	0	0	2.44444	0	0	23	42	0	0	16	0	10.125	0	23	26	0	31	0
303	0.014374	0.148197	ASV01105	0	0	0	0	0	0	0	0	0	0	49	14	30	49	52	41	42	61	63	44.5556	0	0	60	43	0	0	0	22	21	16.2222	20.2593	0	0	0	0	0	0	0	0	0	0	0	0	0	0	0
304	0.0145189	0.156335	ASV02928	0	0	0	0	0	0	0	0	0	0	0	0	0	0	0	0	0	0	0	0	0	0	0	0	0	0	0	0	0	0	0	0	0	0	0	0	13	0	0	1.625	0	18	13	0	7	0
305	0.0145933	0.148019	ASV01180	37	39	46	0	0	0	0	0	0	13.5556	0	0	0	0	0	0	43	35	48	14	57	47	40	40	19	29	0	0	29	29	18.8519	0	0	0	0	0	0	0	0	0	0	0	0	0	0	0
306	0.0147314	0.151698	ASV00785	0	0	0	0	0	0	0	0	0	0	0	0	0	0	0	0	19	0	12	3.44444	0	0	0	0	0	0	0	0	22	2.44444	1.96296	39	21	77	166	44	130	79	82	79.75	0	0	0	0	0	0
307	0.0147488	0.144615	ASV01695	0	0	0	0	0	0	0	8	0	0.888889	40	0	22	45	0	29	18	21	33	23.1111	0	23	13	0	0	0	20	13	22	10.1111	11.3704	0	0	0	0	0	0	0	0	0	0	0	0	0	0	0
308	0.0148505	0.20565	ASV00383	76	125	83	36	41	32	54	58	53	62	0	0	0	0	17	36	56	50	74	25.8889	107	106	91	56	0	54	0	35	64	57	48.2963	36	45	0	42	17	64	77	67	43.5	0	0	0	0	0	0
309	0.0149281	0.151349	ASV03675	0	0	0	0	8	0	0	0	0	0.888889	0	0	0	0	0	0	0	0	0	0	0	0	0	0	0	0	0	0	0	0	0.296296	0	0	5	0	3	0	0	0	1	0	6	8	7	5	0
310	0.0150081	0.159208	ASV00684	0	0	0	0	0	0	0	0	0	0	0	0	0	0	0	0	0	0	0	0	0	0	0	0	0	0	0	0	0	0	0	82	0	95	51	46	0	35	0	38.625	0	88	0	0	0	0
311	0.0152297	0.137663	ASV01154	0	0	0	0	0	0	0	0	0	0	34	24	43	37	45	55	46	67	73	47.1111	0	17	0	0	0	0	24	26	28	10.5556	19.2222	0	0	0	0	0	0	0	0	0	0	0	0	0	0	0
312	0.0155745	0.149395	ASV01292	0	0	0	0	0	0	0	0	0	0	0	0	0	0	0	0	0	0	0	0	0	0	0	0	0	0	0	0	0	0	0	26	42	0	26	35	50	0	63	30.25	0	35	0	0	57	0
313	0.0155821	0.138246	ASV02638	12	0	12	0	0	0	0	8	0	3.55556	0	0	0	13	8	14	12	0	0	5.22222	10	9	10	10	0	0	0	16	20	8.33333	5.7037	0	0	0	0	0	0	0	0	0	0	0	0	0	0	0
314	0.0158711	0.164042	ASV02489	0	5	0	0	0	0	8	0	13	2.88889	0	0	0	10	15	14	22	15	29	11.6667	18	0	8	0	0	0	0	3	10	4.33333	6.2963	0	0	0	0	0	0	0	0	0	0	0	0	0	0	0
315	0.0158899	0.153908	ASV02824	10	12	7	0	0	0	0	8	0	4.11111	0	9	10	13	10	0	16	0	14	8	11	0	0	8	0	0	0	0	6	2.77778	4.96296	0	0	0	0	0	0	0	0	0	0	0	0	0	0	0
316	0.0162305	0.154984	ASV02673	0	7	0	0	0	0	10	0	0	1.88889	13	0	6	12	17	22	20	9	17	12.8889	8	3	0	0	0	0	0	0	5	1.77778	5.51852	0	0	0	0	0	0	0	0	0	0	0	0	0	0	0
317	0.0164291	0.156801	ASV00946	0	0	0	0	0	0	60	16	37	12.5556	0	40	36	0	72	49	82	65	95	48.7778	43	0	0	0	0	0	27	0	40	12.2222	24.5185	0	0	0	0	0	0	0	0	0	0	0	0	0	0	0
318	0.016534	0.156947	ASV01551	0	0	0	0	0	0	0	0	0	0	0	0	0	0	0	0	0	0	0	0	0	0	0	0	0	0	0	0	0	0	0	0	29	40	54	14	0	0	0	17.125	14	0	0	27	18	20
319	0.0168533	0.161938	ASV01204	0	0	0	0	15	17	0	0	0	3.55556	0	0	0	0	0	0	0	0	0	0	0	0	0	0	0	0	0	0	0	0	1.18519	55	30	44	44	36	0	0	40	31.125	0	0	0	0	0	0
320	0.0168901	0.167318	ASV00444	155	147	130	0	0	0	0	0	0	48	37	58	0	0	0	0	0	152	152	44.3333	181	163	130	78	0	0	0	35	96	75.8889	56.0741	0	0	0	0	0	29	0	0	3.625	0	0	0	0	0	0
321	0.0169825	0.162609	ASV01806	0	0	0	0	0	0	0	0	0	0	0	0	0	0	0	0	0	0	0	0	0	0	0	0	0	0	0	0	0	0	0	0	0	9	0	4	14	15	0	5.25	0	0	0	0	0	0
322	0.0172131	0.164116	ASV01235	50	60	47	0	0	0	0	0	19	19.5556	25	0	9	0	0	0	0	11	0	5	63	67	56	34	13	26	0	0	0	28.7778	17.7778	0	0	0	0	0	0	0	0	0	0	0	0	0	0	0
323	0.0175806	0.155832	ASV00834	0	0	0	0	0	0	0	0	0	0	0	0	0	0	0	13	0	0	0	1.44444	0	0	0	0	0	0	0	19	35	6	2.48148	60	36	152	49	16	34	32	31	51.25	0	0	0	0	20	0
324	0.0183703	0.163321	ASV01048	66	52	74	9	0	0	0	14	0	23.8889	0	0	25	19	0	0	37	51	32	18.2222	79	50	80	0	0	0	0	0	0	23.2222	21.7778	0	0	0	0	0	0	0	0	0	0	0	0	0	0	0
325	0.0184409	0.18188	ASV00574	76	0	0	0	0	20	0	0	0	10.6667	0	0	76	96	76	105	0	112	103	63.1111	115	0	0	62	0	63	46	57	95	48.6667	40.8148	18	0	22	0	0	0	17	0	7.125	0	0	0	0	0	0
326	0.0188666	0.151809	ASV02618	0	0	0	0	0	0	0	0	0	0	0	0	0	8	0	0	0	0	0	0.888889	0	0	0	0	0	0	0	0	0	0	0.296296	15	6	19	0	0	0	12	18	8.75	8	5	0	9	0	0
327	0.0189586	0.180175	ASV02693	0	0	0	0	0	0	0	0	0	0	0	0	0	0	0	0	0	0	0	0	0	0	0	0	0	0	0	0	0	0	0	0	13	19	19	16	0	0	0	8.375	0	12	16	0	0	0
328	0.0191308	0.161112	ASV02317	0	0	0	0	0	0	0	0	0	0	0	0	0	0	0	0	0	0	0	0	0	0	0	0	0	0	0	0	0	0	0	0	0	23	0	9	20	12	0	8	0	0	0	0	0	5
329	0.0193588	0.148718	ASV04048	0	0	0	0	0	0	0	0	0	0	0	0	0	0	0	0	0	0	0	0	0	0	0	0	0	0	0	0	0	0	0	2	0	4	4	0	7	0	4	2.625	4	0	0	8	5	0
330	0.0195705	0.183743	ASV01150	0	0	0	0	0	0	0	0	0	0	0	0	0	0	0	0	0	0	0	0	0	0	0	0	0	0	0	0	0	0	0	0	0	22	26	20	0	0	0	8.5	0	37	38	0	0	0
331	0.0196668	0.172815	ASV01898	15	15	0	0	0	17	0	0	0	5.22222	0	0	0	0	0	0	28	39	0	7.44444	26	16	16	27	0	12	15	0	35	16.3333	9.66667	0	0	0	0	0	0	0	0	0	0	0	0	0	0	0
332	0.0197871	0.174475	ASV01828	0	32	29	0	0	0	0	0	0	6.77778	0	0	12	16	14	17	0	15	18	10.2222	30	0	36	0	0	0	10	5	34	12.7778	9.92593	0	0	0	0	0	0	0	0	0	0	0	0	0	0	0
333	0.0201251	0.180363	ASV02535	0	0	0	0	0	0	0	0	0	0	0	0	0	0	0	0	0	0	0	0	0	0	0	0	0	0	0	0	0	0	0	16	0	30	21	28	9	12	14	16.25	0	0	0	0	0	0
334	0.0201943	0.202712	ASV01223	0	0	0	0	0	0	0	0	0	0	0	0	0	0	0	0	0	17	0	1.88889	0	0	0	0	0	0	21	0	0	2.33333	1.40741	46	0	0	22	0	55	47	0	21.25	0	0	0	0	22	0
335	0.0205038	0.245616	ASV00148	174	145	185	157	213	165	233	98	169	171	20	89	89	155	179	162	130	132	167	124.778	172	118	177	56	42	64	64	69	116	97.5556	131.111	138	108	100	124	58	177	142	161	126	52	65	99	65	56	0
336	0.0205943	0.177997	ASV02532	0	7	16	0	0	0	8	8	0	4.33333	0	0	0	13	21	29	17	18	0	10.8889	13	11	0	4	0	0	0	0	0	3.11111	6.11111	0	0	0	0	0	0	0	0	0	0	0	0	0	0	0
337	0.0208266	0.187396	ASV01469	0	0	0	0	0	0	16	0	0	1.77778	0	0	0	16	19	21	33	32	39	17.7778	45	56	36	0	0	25	0	0	46	23.1111	14.2222	0	0	0	0	0	0	0	0	0	0	0	0	0	0	0
338	0.0209918	0.187873	ASV02464	0	0	0	0	0	0	0	0	0	0	0	0	0	0	0	0	0	0	0	0	0	0	0	0	0	0	0	0	0	0	0	0	19	15	17	6	0	0	0	7.125	25	21	0	0	18	0
339	0.0210942	0.180871	ASV01264	0	0	0	0	0	0	0	0	0	0	0	0	0	0	0	0	0	0	0	0	0	0	0	0	0	0	0	0	0	0	0	0	10	0	0	0	36	28	43	14.625	0	0	0	0	0	0
340	0.0214376	0.198327	ASV01106	8	11	0	0	0	0	16	0	0	3.88889	0	0	0	0	0	0	11	0	0	1.22222	0	0	0	0	0	0	0	0	8	0.888889	2	0	19	33	47	0	0	0	0	12.375	0	34	43	50	68	42
341	0.0216004	0.172934	ASV01270	0	38	0	0	0	0	0	0	0	4.22222	0	41	42	35	29	44	0	38	44	30.3333	0	0	35	37	0	55	23	0	0	16.6667	17.0741	0	0	0	0	0	0	0	0	0	0	0	0	0	0	0
342	0.0218736	0.240939	ASV00420	0	0	45	0	0	0	41	0	0	9.55556	0	0	20	35	48	45	54	61	76	37.6667	58	0	38	0	0	0	31	0	29	17.3333	21.5185	60	70	36	100	39	46	54	92	62.125	0	40	64	0	0	0
343	0.0219177	0.195663	ASV02288	0	0	0	0	0	0	0	0	0	0	0	0	0	0	0	0	0	0	0	0	0	0	4	0	0	0	0	0	0	0.444444	0.148148	28	0	19	0	0	27	15	0	11.125	0	0	16	13	0	0
344	0.0221874	0.178681	ASV04696	0	0	0	0	0	0	0	0	0	0	0	0	0	0	0	0	0	0	0	0	0	0	0	0	0	0	0	0	0	0	0	2	0	6	0	6	8	4	5	3.875	0	2	2	0	0	0
345	0.0224781	0.178232	ASV01008	0	0	49	0	20	0	0	0	0	7.66667	0	0	23	0	0	66	56	41	82	29.7778	69	0	37	80	18	51	0	0	20	30.5556	22.6667	0	0	0	0	0	0	0	0	0	0	0	0	0	0	0
346	0.0225982	0.188624	ASV00758	100	110	61	43	50	75	0	0	0	48.7778	0	0	0	0	62	45	0	0	0	11.8889	94	0	61	0	0	0	85	0	74	34.8889	31.8519	0	0	0	0	0	0	0	0	0	0	0	0	0	0	0
347	0.0226938	0.201207	ASV02337	16	18	19	0	0	0	0	0	5	6.44444	0	11	0	0	14	21	0	0	13	6.55556	25	15	16	0	0	0	13	0	0	7.66667	6.88889	0	0	0	0	0	0	0	0	0	0	0	0	0	0	0
348	0.0230249	0.189799	ASV02839	0	0	0	0	0	0	0	0	0	0	17	12	29	6	10	8	11	9	10	12.4444	6	0	0	0	0	8	0	0	7	2.33333	4.92593	0	0	0	0	0	0	0	0	0	0	0	0	0	0	0
349	0.023194	0.189431	ASV01290	0	0	0	0	0	19	0	0	7	2.88889	18	0	0	0	0	0	0	0	0	2	0	0	0	0	0	0	0	0	0	0	1.62963	0	0	0	0	10	0	0	0	1.25	26	22	35	13	0	0
350	0.0238691	0.188653	ASV01061	0	0	0	0	0	0	0	0	0	0	0	0	0	0	0	0	0	0	0	0	0	0	0	0	0	0	0	0	0	0	0	72	57	0	0	42	0	0	52	27.875	0	0	0	70	0	51
351	0.0239041	0.19638	ASV00861	0	0	0	0	0	0	0	0	0	0	0	0	0	0	0	0	0	0	0	0	0	0	0	0	0	0	0	0	0	0	0	97	86	51	125	61	73	60	0	69.125	0	0	0	0	0	0
352	0.024237	0.234796	ASV00902	0	0	0	103	148	174	0	0	0	47.2222	0	0	0	0	0	0	0	0	0	0	0	0	0	0	0	0	0	0	0	0	15.7407	0	0	14	12	0	0	0	0	3.25	16	31	27	11	21	18
353	0.0248517	0.256273	ASV00563	0	36	61	0	0	0	29	0	34	17.7778	0	47	0	72	66	68	60	48	83	49.3333	66	45	39	32	0	37	0	20	38	30.7778	32.6296	0	21	46	0	0	0	0	0	8.375	23	33	23	0	15	0
354	0.02525	0.201448	ASV00981	0	0	0	0	12	22	0	0	0	3.77778	0	0	0	0	0	0	0	0	0	0	0	0	0	0	0	0	0	0	0	0	1.25926	36	16	163	46	19	0	0	0	35	0	0	0	0	0	0
355	0.0256544	0.20548	ASV01112	0	0	0	0	0	0	0	0	41	4.55556	36	99	29	61	70	60	23	17	32	47.4444	0	0	0	0	0	0	33	40	0	8.11111	20.037	0	0	0	0	0	0	0	0	0	0	0	0	0	0	0
356	0.0258707	0.201358	ASV00818	0	0	0	0	0	0	0	0	0	0	0	0	0	0	0	0	0	0	0	0	0	0	0	0	0	0	0	0	0	0	0	0	30	0	24	0	22	12	0	11	0	0	0	0	0	0
357	0.0259156	0.197698	ASV00474	0	0	0	0	0	0	0	0	0	0	0	0	0	0	0	0	0	0	0	0	0	0	0	0	0	0	0	0	0	0	0	0	0	0	10	9	0	0	0	2.375	0	0	5	0	0	3
358	0.0261575	0.212313	ASV02336	0	0	10	16	0	0	0	10	0	4	0	25	14	19	27	18	10	14	0	14.1111	14	0	0	0	9	0	0	0	0	2.55556	6.88889	0	0	0	0	0	0	0	0	0	0	0	0	0	0	0
359	0.0263055	0.265561	ASV00708	0	0	0	18	0	19	0	0	0	4.11111	0	44	2	0	0	4	0	0	7	6.33333	0	0	11	16	5	7	0	4	0	4.77778	5.07407	0	6	11	0	2	13	11	13	7	27	19	24	0	14	0
360	0.0263069	0.209771	ASV03549	0	0	0	0	0	0	0	0	0	0	0	0	0	0	0	0	0	0	0	0	0	0	0	0	0	0	0	0	0	0	0	6	0	9	0	0	0	0	0	1.875	0	3	8	5	0	0
361	0.0267715	0.252372	ASV02243	0	0	0	0	0	0	0	0	0	0	2	0	0	0	0	0	0	0	8	1.11111	8	0	0	6	0	0	11	0	16	4.55556	1.88889	13	12	13	12	13	15	12	14	13	0	0	0	0	0	0
362	0.0271925	0.199977	ASV01090	0	0	0	0	0	0	0	0	0	0	0	0	0	0	0	0	0	0	0	0	0	0	0	0	0	0	0	0	0	0	0	79	39	60	0	0	34	0	0	26.5	0	0	0	56	69	39
363	0.0274958	0.203356	ASV00485	14	14	14	0	48	0	0	0	0	10	0	0	23	0	0	0	43	70	72	23.1111	19	17	0	0	0	0	23	0	30	9.88889	14.3333	0	0	0	0	0	0	0	0	0	0	0	0	0	0	0
364	0.0278353	0.218649	ASV02639	0	0	0	0	0	0	0	0	0	0	0	0	0	0	0	0	0	0	0	0	0	0	0	0	0	0	0	7	0	0.777778	0.259259	10	14	0	23	8	12	0	0	8.375	0	0	0	0	0	0
365	0.027875	0.203243	ASV01206	0	0	0	0	0	0	0	0	0	0	0	0	0	0	0	0	0	0	0	0	0	0	0	0	0	0	0	0	0	0	0	50	27	72	72	0	46	27	49	42.875	0	0	0	0	0	0
366	0.0279139	0.214778	ASV01490	43	48	40	0	0	0	0	0	0	14.5556	0	15	7	10	0	0	0	31	35	10.8889	40	44	43	0	0	0	19	0	0	16.2222	13.8889	0	0	0	0	0	0	0	0	0	0	0	0	0	0	0
367	0.0280224	0.241276	ASV02315	0	0	0	0	0	0	0	0	0	0	0	0	6	0	8	0	0	0	8	2.44444	0	0	0	0	0	0	0	0	18	2	1.48148	15	7	14	20	8	26	13	15	14.75	0	0	0	5	0	0
368	0.0287098	0.222295	ASV00413	78	0	0	0	0	0	0	0	16	10.4444	0	0	0	31	37	19	70	53	83	32.5556	75	53	0	40	0	41	0	0	0	23.2222	22.0741	0	0	0	0	0	0	0	0	0	0	0	0	0	0	0
369	0.0297588	0.234456	ASV03677	0	0	0	4	0	0	0	0	0	0.444444	0	0	0	0	0	0	0	8	0	0.888889	0	0	0	0	0	0	0	3	0	0.333333	0.555556	4	0	9	3	0	7	4	9	4.5	0	0	0	3	0	4
370	0.0303843	0.188889	ASV00874	0	0	0	0	0	0	0	0	0	0	0	0	0	0	0	0	0	0	0	0	0	0	0	0	0	0	0	0	0	0	0	31	0	61	0	0	27	27	41	23.375	0	0	0	0	0	0
371	0.0304141	0.249962	ASV01538	23	19	0	33	18	22	0	0	0	12.7778	0	0	10	23	26	28	19	0	0	11.7778	20	0	20	15	0	0	27	0	0	9.11111	11.2222	13	0	18	0	0	0	0	0	3.875	0	0	0	0	10	0
372	0.030654	0.21437	ASV00717	65	90	88	0	0	0	0	0	0	27	0	0	0	0	50	55	0	58	0	18.1111	82	87	0	126	57	111	26	0	0	54.3333	33.1481	0	0	0	0	0	0	0	0	0	0	0	0	0	0	0
373	0.0314138	0.233575	ASV00236	0	0	0	0	0	0	0	0	0	0	0	0	0	0	0	0	0	0	0	0	0	0	0	0	0	12	0	0	0	1.33333	0.444444	44	52	199	39	42	0	0	0	47	6	0	6	0	47	0
374	0.0314749	0.202984	ASV01837	0	0	0	0	0	0	0	6	0	0.666667	0	0	0	0	0	0	0	0	0	0	0	0	0	0	0	0	0	0	0	0	0.222222	23	11	15	17	0	0	26	25	14.625	0	0	0	0	14	0
375	0.0316186	0.243451	ASV00270	0	0	0	0	0	0	0	0	0	0	0	0	0	0	0	0	0	0	0	0	0	0	0	0	0	0	14	0	0	1.55556	0.518519	0	0	169	32	18	15	0	24	32.25	0	0	0	0	0	0
376	0.0316549	0.215958	ASV02275	20	23	19	0	0	0	11	0	0	8.11111	7	0	14	16	20	0	0	0	19	8.44444	26	0	0	0	0	0	13	6	0	5	7.18519	0	0	0	0	0	0	0	0	0	0	0	0	0	0	0
377	0.0317251	0.272568	ASV00198	25	0	24	59	51	76	43	33	0	34.5556	0	22	19	0	47	54	60	59	56	35.2222	35	32	31	0	0	0	0	0	0	10.8889	26.8889	0	53	97	56	0	0	0	0	25.75	0	0	48	0	0	0
378	0.0319642	0.216402	ASV00772	88	83	68	0	0	0	0	0	0	26.5556	67	0	0	0	0	0	68	0	0	15	106	104	79	62	34	76	11	0	0	52.4444	31.3333	0	0	0	0	0	0	0	0	0	0	0	0	0	0	0
379	0.0324506	0.246912	ASV02809	14	15	13	0	0	0	0	0	0	4.66667	0	0	0	10	0	11	0	14	0	3.88889	15	14	13	0	0	12	0	0	5	6.55556	5.03704	0	0	0	0	0	0	0	0	0	0	0	0	0	0	0
380	0.0329798	0.243061	ASV00944	66	0	0	27	38	0	18	0	0	16.5556	0	0	0	0	0	39	0	99	40	19.7778	64	100	64	69	0	28	0	0	0	36.1111	24.1481	0	0	0	0	0	0	0	0	0	0	0	0	0	0	0
381	0.0343266	0.309088	ASV01041	4	0	8	6	7	6	14	0	0	5	0	0	0	0	5	0	9	5	12	3.44444	5	9	5	0	0	0	29	26	17	10.1111	6.18519	27	26	26	33	16	29	24	18	24.875	0	0	0	7	3	0
382	0.0348263	0.321271	ASV00328	47	39	51	51	63	92	24	21	22	45.5556	0	0	22	53	57	36	64	77	68	41.8889	75	52	65	48	0	40	17	13	20	36.6667	41.3704	0	0	56	0	0	38	45	22	20.125	40	39	48	18	22	0
383	0.0358196	0.258673	ASV01745	0	0	0	0	0	18	0	0	0	2	0	0	0	0	0	0	0	0	0	0	0	0	0	0	0	0	0	0	0	0	0.666667	0	10	0	0	0	49	0	0	7.375	28	20	36	0	16	0
384	0.0360954	0.262832	ASV02074	13	12	16	0	0	0	0	0	0	4.55556	6	0	12	20	33	26	18	16	18	16.5556	0	12	0	0	0	0	0	3	0	1.66667	7.59259	0	0	0	0	0	0	0	0	0	0	3	0	0	0	0
385	0.0362483	0.332194	ASV00256	50	42	67	155	191	204	0	46	45	88.8889	0	0	0	66	45	0	56	0	0	18.5556	67	54	57	90	27	0	39	0	0	37.1111	48.1852	95	100	73	95	57	78	75	58	78.875	61	92	110	108	97	78
386	0.0366367	0.235373	ASV02379	27	18	20	0	0	0	9	0	11	9.44444	0	11	0	0	0	0	0	0	7	2	26	10	20	0	0	22	0	0	0	8.66667	6.7037	0	0	0	0	0	0	0	0	0	0	0	0	0	0	0
387	0.0367137	0.236117	ASV02007	0	31	23	0	0	0	26	0	14	10.4444	0	0	0	20	0	21	18	21	17	10.7778	27	0	22	0	0	0	0	0	0	5.44444	8.88889	0	0	0	0	0	0	0	0	0	0	0	0	0	0	0
388	0.036855	0.265579	ASV00887	50	49	40	0	38	0	0	0	0	19.6667	0	0	0	19	0	0	77	58	70	24.8889	49	43	50	58	0	55	0	0	0	28.3333	24.2963	0	0	0	0	0	0	0	0	0	0	0	22	0	0	0
389	0.0369586	0.249225	ASV03307	0	0	0	0	9	0	0	0	0	1	0	0	0	0	0	0	0	0	0	0	0	0	0	0	0	0	0	0	0	0	0.333333	0	0	10	9	0	0	0	7	3.25	19	17	0	0	3	7
390	0.0372869	0.251266	ASV02446	22	13	11	0	0	0	0	0	0	5.11111	0	0	7	0	0	8	16	19	29	8.77778	23	16	10	0	0	0	0	0	0	5.44444	6.44444	0	0	0	0	0	0	0	0	0	0	0	0	0	0	0
391	0.0379961	0.249694	ASV01523	0	0	0	0	21	0	0	0	0	2.33333	0	0	0	0	0	0	0	0	0	0	0	0	0	0	0	0	0	0	4	0.444444	0.925926	0	0	28	38	0	29	27	62	23	0	0	0	0	0	0
392	0.0380569	0.228374	ASV02828	0	0	0	0	0	0	0	0	0	0	0	0	0	0	0	0	0	0	0	0	0	0	0	0	0	0	0	0	0	0	0	14	11	0	0	0	13	0	20	7.25	0	0	0	9	12	5
393	0.0381229	0.258157	ASV01331	0	0	0	0	0	0	0	0	0	0	0	0	0	0	0	0	0	0	0	0	0	0	0	0	0	0	0	0	0	0	0	0	0	0	0	0	0	0	0	0	115	49	62	0	23	24
394	0.0390099	0.254188	ASV01333	0	0	0	0	0	0	0	0	0	0	0	0	0	0	0	0	0	0	0	0	0	0	0	0	0	0	0	0	0	0	0	0	22	0	0	37	27	0	0	10.75	0	0	0	0	0	0
395	0.0392626	0.254722	ASV03794	2	8	6	0	0	0	0	0	0	1.77778	6	13	11	8	6	7	0	0	4	6.11111	0	0	7	0	0	0	0	0	0	0.777778	2.88889	0	0	0	0	0	0	0	0	0	0	0	0	0	0	0
396	0.0392974	0.32457	ASV01075	0	0	0	25	20	21	17	9	23	12.7778	0	0	0	9	0	0	0	17	25	5.66667	13	0	0	0	0	0	0	6	0	2.11111	6.85185	36	0	31	28	24	43	22	28	26.5	0	0	13	10	11	0
397	0.0394584	0.249693	ASV01399	0	32	33	0	0	35	43	0	64	23	0	20	0	60	27	0	0	0	34	15.6667	31	0	29	0	0	0	0	0	0	6.66667	15.1111	0	0	0	0	0	0	0	0	0	0	0	0	0	0	0
398	0.0395495	0.262304	ASV00565	110	134	0	0	0	0	0	0	0	27.1111	0	0	48	0	130	113	0	61	124	52.8889	93	109	196	0	0	0	0	0	65	51.4444	43.8148	0	0	0	0	0	0	0	0	0	0	0	0	0	0	0
399	0.0396923	0.238131	ASV02786	0	0	0	0	0	0	0	0	0	0	0	0	0	0	0	0	0	0	0	0	0	0	0	0	0	0	0	0	0	0	0	0	0	0	0	0	0	0	7	0.875	20	29	24	0	11	7
400	0.0397954	0.265475	ASV02805	7	6	8	0	0	0	0	0	0	2.33333	0	21	38	9	10	15	5	7	0	11.6667	10	0	0	0	0	0	0	0	0	1.11111	5.03704	0	0	0	0	0	0	0	0	0	0	0	0	0	0	0
401	0.0398691	0.25298	ASV00933	67	38	56	0	0	0	88	64	96	45.4444	0	0	0	0	0	0	0	0	0	0	42	43	73	49	0	58	0	0	0	29.4444	24.963	0	0	0	0	0	0	0	0	0	0	0	0	0	0	0
402	0.0409664	0.253466	ASV04985	0	0	0	0	0	0	0	0	0	0	0	0	0	0	0	0	0	0	0	0	0	0	0	0	0	0	0	0	0	0	0	0	2	7	2	0	0	0	0	1.375	0	0	3	0	0	0
403	0.0416247	0.254148	ASV02674	0	0	8	8	0	0	0	0	0	1.77778	0	0	0	18	7	23	0	0	19	7.44444	16	0	0	18	11	7	0	0	14	7.33333	5.51852	0	0	0	0	0	0	0	0	0	0	0	0	0	0	0
404	0.0417228	0.267838	ASV01952	0	0	0	0	0	0	0	0	17	1.88889	0	45	20	30	34	36	11	15	16	23	0	0	0	0	0	0	9	0	19	3.11111	9.33333	0	0	0	0	0	0	0	0	0	0	0	0	0	0	0
405	0.0417891	0.265623	ASV01835	0	0	0	0	0	0	0	0	0	0	0	0	0	0	0	0	0	0	0	0	0	0	0	0	0	0	0	0	0	0	0	19	24	17	0	11	0	0	0	8.875	0	0	0	40	42	0
406	0.0420676	0.26407	ASV01522	29	23	26	0	0	0	0	0	0	8.66667	7	0	0	47	61	54	0	0	0	18.7778	34	0	32	29	0	20	0	0	0	12.7778	13.4074	0	0	0	0	0	0	0	0	0	0	0	0	0	0	0
407	0.0423663	0.236916	ASV01792	38	37	21	0	0	0	0	0	0	10.6667	0	0	13	0	24	17	0	0	0	6	21	41	25	25	0	23	0	0	0	15	10.5556	0	0	0	0	0	0	0	0	0	0	0	0	0	0	0
408	0.0423838	0.261088	ASV02817	0	0	0	0	0	6	0	0	0	0.666667	0	0	0	0	0	0	0	0	0	0	0	0	0	0	0	0	0	0	0	0	0.222222	0	0	9	0	3	0	0	0	1.5	13	0	15	17	15	14
409	0.0430361	0.26497	ASV02947	0	0	0	0	0	0	0	0	0	0	0	0	0	0	0	0	0	0	0	0	0	0	0	0	0	0	0	0	0	0	0	0	17	15	0	0	5	0	0	4.625	13	0	0	0	0	0
410	0.0435919	0.251314	ASV00062	0	0	0	0	0	0	0	0	0	0	0	0	0	0	0	0	0	0	0	0	0	0	0	0	0	0	0	0	0	0	0	11	6	81	48	13	0	0	0	19.875	0	6	0	0	8	0
411	0.0436022	0.265928	ASV01639	45	28	36	0	0	0	41	0	0	16.6667	0	0	0	22	14	24	0	0	21	9	53	20	0	0	0	21	0	0	0	10.4444	12.037	0	0	0	0	0	0	0	0	0	0	0	0	0	0	0
412	0.0440381	0.261326	ASV02018	30	32	21	0	0	0	0	0	0	9.22222	11	13	0	0	0	22	12	0	0	6.44444	34	16	28	0	0	0	18	0	0	10.6667	8.77778	0	0	0	0	0	0	0	0	0	0	0	0	0	0	0
413	0.0444697	0.270115	ASV03136	0	13	0	0	0	0	11	14	7	5	0	0	0	0	0	0	0	15	0	1.66667	8	6	11	12	0	7	0	9	0	5.88889	4.18519	0	0	0	0	0	0	0	0	0	0	0	0	0	0	0
414	0.0444971	0.251635	ASV02249	19	26	25	0	0	0	17	11	28	14	0	0	0	0	0	0	0	8	5	1.44444	17	30	12	0	0	0	0	0	0	6.55556	7.33333	0	0	0	0	0	0	0	0	0	0	0	0	0	0	0
415	0.0446934	0.299782	ASV00657	100	37	56	0	0	0	0	0	0	21.4444	0	0	99	0	0	0	85	114	71	41	45	53	39	89	24	62	0	0	0	34.6667	32.3704	0	0	0	0	0	0	0	0	0	0	0	0	0	0	0
416	0.0448403	0.275125	ASV04619	0	0	0	0	0	0	0	0	0	0	0	0	0	0	0	0	0	0	0	0	0	0	0	0	0	0	0	0	0	0	0	0	4	0	9	0	0	5	0	2.25	0	0	0	4	0	0
417	0.0450824	0.264614	ASV03394	0	0	0	0	0	0	0	0	0	0	0	0	0	0	0	0	0	0	0	0	0	0	0	0	0	0	0	0	0	0	0	0	16	15	0	0	0	0	0	3.875	0	0	0	0	0	0
418	0.0451905	0.263547	ASV01444	45	27	66	0	0	0	0	0	0	15.3333	0	67	27	28	28	32	0	0	0	20.2222	26	21	24	0	0	0	0	0	0	7.88889	14.4815	0	0	0	0	0	0	0	0	0	0	0	0	0	0	0
419	0.0462281	0.274948	ASV02509	19	0	9	0	0	0	0	13	0	4.55556	5	9	0	14	0	15	0	15	0	6.44444	0	23	28	0	0	0	0	0	17	7.55556	6.18519	0	0	0	0	0	0	0	0	0	0	0	0	0	0	0
420	0.0462771	0.278271	ASV02357	0	0	0	0	0	0	0	0	0	0	0	0	0	0	0	0	0	0	0	0	0	0	0	0	0	0	0	0	0	0	0	0	0	0	0	20	31	0	0	6.375	14	23	20	23	16	0
421	0.0462853	0.2745	ASV03029	8	6	0	0	0	0	7	0	0	2.33333	14	0	0	0	0	0	8	8	12	4.66667	8	7	3	0	0	0	12	0	14	4.88889	3.96296	0	0	0	0	0	13	0	0	1.625	0	0	0	0	0	0
422	0.0464299	0.275787	ASV01155	0	53	59	0	0	0	0	23	0	15	0	32	26	35	0	0	52	0	58	22.5556	91	0	65	25	0	0	0	0	0	20.1111	19.2222	0	0	0	0	0	0	0	0	0	0	0	0	0	0	0
423	0.0470686	0.279872	ASV01304	0	0	0	0	0	0	39	39	0	8.66667	46	0	31	21	24	24	36	31	41	28.2222	0	0	0	25	0	0	15	0	24	7.11111	14.6667	0	0	0	0	0	13	0	35	6	0	0	0	0	0	0
424	0.047162	0.282528	ASV03016	0	5	6	0	0	0	0	0	15	2.88889	0	0	38	8	10	0	0	18	11	9.44444	0	5	5	0	0	0	0	0	0	1.11111	4.48148	0	0	0	0	0	0	0	0	0	0	0	0	0	0	0
425	0.0473419	0.266987	ASV02049	0	0	0	0	0	0	0	0	0	0	0	0	0	0	0	0	0	0	0	0	0	0	0	0	0	0	0	0	0	0	0	0	23	21	19	9	31	38	0	17.625	0	0	0	0	0	0
426	0.048261	0.271888	ASV03261	0	0	0	0	0	0	0	0	0	0	0	0	0	0	0	0	0	0	0	0	0	0	0	0	0	0	0	0	0	0	0	8	11	0	0	0	6	0	0	3.125	0	22	26	0	7	0
427	0.0486854	0.278017	ASV02668	8	9	15	11	7	11	0	0	0	6.77778	0	12	0	0	0	0	0	11	17	4.44444	44	0	0	0	0	0	0	0	5	5.44444	5.55556	0	0	0	0	0	0	0	0	0	0	0	0	0	0	0
428	0.0489423	0.258286	ASV03674	0	0	0	0	0	0	0	0	0	0	0	0	0	0	0	0	0	0	0	0	0	0	0	0	0	0	0	0	0	0	0	0	7	13	4	7	0	0	0	3.875	0	14	16	6	7	0
429	0.0496587	0.309689	ASV00591	0	0	0	29	28	36	0	0	0	10.3333	0	0	0	0	0	0	0	0	0	0	0	0	0	0	0	0	0	0	0	0	3.44444	0	0	44	7	0	0	0	0	6.375	0	18	30	0	0	0
430	0.0496636	0.288396	ASV02593	0	0	0	0	0	0	0	0	0	0	0	0	0	0	0	0	0	0	0	0	0	0	0	0	0	0	0	0	0	0	0	0	0	23	17	0	0	7	0	5.875	23	30	21	0	0	0
431	0.0496756	0.288881	ASV00991	92	65	59	0	0	0	0	0	0	24	30	16	45	50	0	0	0	0	0	15.6667	64	0	83	0	0	0	55	0	62	29.3333	23	0	0	0	0	0	0	0	0	0	0	0	0	0	0	0
432	0.0497563	0.269704	ASV01012	0	0	0	0	0	0	0	0	0	0	0	0	0	0	0	0	0	0	0	0	0	0	0	0	0	0	0	0	0	0	0	0	0	0	0	0	0	0	0	0	50	69	45	74	50	39
[truncated: 12 more columns]

## Sheet: Table S7
Table S7. Results from differential abundance analysis with ALDEx2 for major microeukaryotic groups (Fungi, SAR, Archaeplastida, Amoebozoa, and Metazoa) across habitats (CHA, CSS, NGR, HLC, OWL, and RIP) and soil bulk density (BD) groups (Higher BD and Lower BD). Mean abundance of microeukaryotic taxa across sample sites, habitats, and soil BD is also provided.
Rank	ASV	kw.ep	kw.eBH	Domain	Kingdom	Subkingdom	Division	Subivision	Class	Order	Family	Genus	Species	Higher BD																															Lower BD
														Chaparral (CHA)										Coastal Sage Scrub (CSS)										Native Grass (NGR)										Higher BD	Holly-leaf Cherry (HLC)
														16.1	16.2	16.3	17.1	17.2	17.3	18.1	18.2	18.3	CHA	1.1	1.2	1.3	2.1	2.2	2.3	3.1	3.2	3.3	CSS	13.1	13.2	13.3	14.1	14.2	14.3	15.1	15.2	15.3	NGR		7.2	8.1	8.2	9.1	9.2
1	ASV2055	1.24217e-05	0.0138899	Eukaryota	Fungi	Dikarya	Ascomycota	Pezizomycotina	Sordariomycetes	Glomerellales	Plectosphaerellaceae	Verticillium	Verticillium	0	0	5	0	0	0	0	0	0	0.555556	0	0	0	0	0	0	0	0	0	0	0	0	0	0	0	0	0	0	0	0	0.185185	998	59	132	124	136
2	ASV4887	1.40766e-05	0.0137837	Eukaryota	Fungi	Dikarya	Ascomycota	Pezizomycotina	Leotiomycetes	Helotiales	Sclerotiniaceae	Sclerotinia	Sclerotinia	1341	617	1920	400	1171	1643	157	983	1601	1092.56	72	0	445	2690	1880	4335	684	235	771	1234.67	221	388	1049	114	194	429	0	44	446	320.556	882.593	28	0	0	0	0
3	ASV2336	1.59726e-05	0.0147497	Eukaryota	Fungi	Dikarya	Ascomycota	Pezizomycotina	Pezizomycotina	Pezizomycotina	Pezizomycotina	Pezizomycotina	Pezizomycotina	1014	605	1016	53	23	33	425	245	91	389.444	44	28	1539	1553	513	626	474	345	240	595.778	714	1712	1591	2261	330	442	0	142	151	815.889	600.37	0	15	0	7	0
4	ASV0766	3.22633e-05	0.0175597	Eukaryota	Fungi	Dikarya	Ascomycota	Pezizomycotina	Eurotiomycetes	Eurotiales	Aspergillaceae	Aspergillus	Aspergillus	221	204	202	0	49	31	414	235	234	176.667	13	0	252	286	350	513	1385	886	805	498.889	111	178	246	134	181	141	407	522	928	316.444	330.667	0	0	0	0	0
5	ASV1486	4.1071e-05	0.0185918	Eukaryota	Fungi	Dikarya	Ascomycota	Pezizomycotina	Leotiomycetes	Leotiomycetes	Leotiomycetes	Leotiomycetes	Leotiomycetes	0	0	0	0	0	0	0	0	0	0	0	0	0	0	0	0	0	0	0	0	0	0	0	0	0	0	0	0	0	0	0	61	26	0	83	42
6	ASV3340	5.5182e-05	0.0217509	Eukaryota	Fungi	Dikarya	Ascomycota	Pezizomycotina	Dothideomycetes	Pleosporales	Pleosporaceae	Pleosporaceae	Pleosporaceae	44	180	58	318	0	26	389	114	602	192.333	41	251	276	281	248	319	131	222	39	200.889	43	481	0	159	296	57	293	88	410	203	198.741	0	0	0	0	0
7	ASV4034	5.69958e-05	0.021532	Eukaryota	Fungi	Dikarya	Ascomycota	Pezizomycotina	Dothideomycetes	Dothideomycetes	Dothideomycetes	Dothideomycetes	Dothideomycetes	178	431	145	871	618	680	107	143	247	380	0	0	0	19	21	0	19	0	12	7.88889	69	397	82	65	34	46	0	0	0	77	154.963	0	0	0	0	0
8	ASV3742	0.000102146	0.0268499	Eukaryota	Fungi	Dikarya	Ascomycota	Pezizomycotina	Eurotiomycetes	Chaetothyriales	Trichomeriaceae	Knufia	Knufia	124	106	33	146	164	136	2585	3879	2510	1075.89	0	37	402	401	636	529	60	39	38	238	105	166	191	187	126	93	0	0	0	96.4444	470.111	0	0	0	0	0
9	ASV0465	0.000131304	0.0299069	Eukaryota	Fungi	Dikarya	Ascomycota	Pezizomycotina	Eurotiomycetes	Chaetothyriales	Trichomeriaceae	Trichomeriaceae	Trichomeriaceae	925	504	668	48	60	0	256	124	93	297.556	58	50	863	256	253	384	258	106	240	274.222	1770	850	649	842	354	361	0	68	0	543.778	371.852	0	0	0	0	0
11	ASV5837	0.000154822	0.0338317	Eukaryota	Fungi	Dikarya	Ascomycota	Pezizomycotina	Sordariomycetes	Sordariomycetes	Sordariomycetes	Sordariomycetes	Sordariomycetes	374	288	637	874	549	803	456	399	305	520.556	0	77	325	244	159	511	256	418	183	241.444	168	363	334	368	325	159	0	24	0	193.444	318.481	0	54	0	116	86
12	ASV3658	0.00018532	0.0320348	Eukaryota	Fungi	Dikarya	Ascomycota	Pezizomycotina	Dothideomycetes	Pleosporales	Pleosporales	Pleosporales	Pleosporales	0	0	0	0	0	0	0	0	0	0	0	0	0	74	0	0	0	0	0	8.22222	0	0	0	0	0	0	0	0	0	0	2.74074	86	213	0	147	139
14	ASV4589	0.000188518	0.0368642	Eukaryota	Fungi	Dikarya	Ascomycota	Pezizomycotina	Eurotiomycetes	Eurotiales	Aspergillaceae	Aspergillus	Aspergillus	0	0	0	0	0	0	0	0	0	0	0	0	0	0	0	0	0	0	0	0	0	0	0	0	0	0	0	0	0	0	0	74	141	185	126	56
15	ASV1764	0.000196569	0.0341414	Eukaryota	Fungi	Dikarya	Ascomycota	Pezizomycotina	Dothideomycetes	Botryosphaeriales	Botryosphaeriales	Botryosphaeriales	Botryosphaeriales	211	0	0	34	57	46	1336	780	3525	665.444	191	43	1292	477	773	691	175	89	88	424.333	0	108	0	85	0	0	0	15	0	23.1111	370.963	0	0	0	0	0
16	ASV1008	0.000241656	0.0406213	Eukaryota	Fungi	Dikarya	Ascomycota	Pezizomycotina	Eurotiomycetes	Chaetothyriales	Trichomeriaceae	Knufia	Knufia	290	153	239	385	171	682	351	616	746	403.667	0	0	0	229	286	271	39	65	88	108.667	92	153	93	382	146	192	0	0	0	117.556	209.963	248	121	196	70	121
17	ASV0129	0.000286179	0.0433831	Eukaryota	Fungi	Dikarya	Ascomycota	Pezizomycotina	Dothideomycetes	Dothideales	Aureobasidiaceae	Aureobasidium	Aureobasidium pullulans	1154	201	368	567	423	660	223	255	117	440.889	0	0	100	140	124	283	0	0	121	85.3333	259	271	229	203	201	253	0	0	158	174.889	233.704	198	49	66	62	27
18	ASV3624	0.000300485	0.0389848	Eukaryota	Fungi	Dikarya	Ascomycota	Pezizomycotina	Dothideomycetes	Dothideomycetes	Dothideomycetes	Dothideomycetes	Dothideomycetes	0	0	0	0	0	0	0	0	0	0	0	0	0	0	0	0	0	0	0	0	0	0	0	0	0	0	0	0	0	0	0	157	245	190	163	43
19	ASV4656	0.000377826	0.049006	Eukaryota	Fungi	Dikarya	Ascomycota	Pezizomycotina	Dothideomycetes	Pleosporales	Pleosporaceae	Curvularia	Curvularia	61	87	117	0	0	0	17	0	0	31.3333	0	0	0	77	0	0	0	0	0	8.55556	0	0	0	0	58	192	0	0	0	27.7778	22.5556	86	35	66	231	419
20	ASV0055	0.000423404	0.045685	Eukaryota	Fungi	Dikarya	Ascomycota	Pezizomycotina	Pezizomycotina	Pezizomycotina	Pezizomycotina	Pezizomycotina	Pezizomycotina	13	12	32	43	30	17	0	0	0	16.3333	71	0	83	219	508	201	174	352	346	217.111	8	46	11	510	554	613	0	0	89	203.444	145.63	0	0	0	0	0
21	ASV1874	0.000423514	0.0513051	Eukaryota	Fungi	Dikarya	Ascomycota	Pezizomycotina	Dothideomycetes	Pleosporales	Pleosporaceae	Pleosporaceae	Pleosporaceae	163	202	105	225	1746	757	105	49	0	372.444	0	0	0	98	105	0	63	0	67	37	87	167	222	158	53	75	420	0	294	164	191.148	411	625	713	875	736
22	ASV2902	0.00042516	0.0513735	Eukaryota	Fungi	Dikarya	Ascomycota	Pezizomycotina	Sordariomycetes	Hypocreales	Nectriaceae	Fusarium	Fusarium	213	225	383	0	0	0	355	132	0	145.333	0	0	0	27	41	22	104	64	132	43.3333	140	190	220	266	354	220	0	103	184	186.333	125	517	1606	1807	326	232
23	ASV4883	0.000465129	0.0477714	Eukaryota	Fungi	Dikarya	Ascomycota	Pezizomycotina	Sordariomycetes	Hypocreales	Hypocreales	Hypocreales	Hypocreales	0	0	0	54	43	58	0	0	0	17.2222	0	0	0	0	0	0	0	0	0	0	0	0	0	0	0	0	0	0	0	0	5.74074	23	60	38	104	72
25	ASV0547	0.000576765	0.0527866	Eukaryota	Fungi	Dikarya	Ascomycota	Pezizomycotina	Sordariomycetes	Hypocreales	Nectriaceae	Fusarium	Fusarium venenatum	0	0	0	0	26	36	0	0	0	6.88889	0	0	0	0	0	0	0	0	0	0	0	0	0	0	0	0	0	0	0	0	2.2963	345	2171	1376	76	55
26	ASV1599	0.000579893	0.0552094	Eukaryota	Fungi	Dikarya	Ascomycota	Pezizomycotina	Dothideomycetes	Dothideales	Dothideales	Dothideales	Dothideales	41	0	19	231	29	44	504	173	1715	306.222	95	28	0	320	176	2198	204	140	210	374.556	49	0	209	29	0	26	0	0	0	34.7778	238.519	0	0	23	0	0
27	ASV1214	0.000584518	0.0557991	Eukaryota	Fungi	Dikarya	Ascomycota	Pezizomycotina	Dothideomycetes	Dothideomycetes	Dothideomycetes	Dothideomycetes	Dothideomycetes	160	319	71	0	0	0	34	0	201	87.2222	604	175	923	127	136	247	236	333	235	335.111	46	85	50	0	0	0	0	830	190	133.444	185.259	0	0	0	0	0
29	ASV3759	0.000657093	0.0586234	Eukaryota	Fungi	Dikarya	Ascomycota	Pezizomycotina	Eurotiomycetes	Chaetothyriales	Herpotrichiellaceae	Herpotrichiellaceae	Herpotrichiellaceae	0	0	0	0	0	0	0	0	0	0	0	0	0	0	0	0	0	13	0	1.44444	0	0	0	0	0	0	0	0	0	0	0.481481	12	0	0	20	0
31	ASV2381	0.000881806	0.0672486	Eukaryota	Fungi	Dikarya	Ascomycota	Pezizomycotina	Dothideomycetes	Pleosporales	Pleosporales	Pleosporales	Pleosporales	0	9	0	48	32	29	80	158	25	42.3333	95	0	185	40	0	36	0	0	3	39.8889	0	0	0	0	0	0	0	0	0	0	27.4074	94	463	229	38	43
33	ASV3902	0.000911983	0.0647131	Eukaryota	Fungi	Dikarya	Ascomycota	Pezizomycotina	Dothideomycetes	Pleosporales	Pleosporales	Pleosporales	Pleosporales	325	77	523	0	0	0	76	0	366	151.889	297	0	508	3696	1258	1015	235	176	153	815.333	79	290	843	122	33	71	0	0	253	187.889	385.037	0	0	0	0	0
34	ASV2905	0.000942629	0.0737179	Eukaryota	Fungi	Dikarya	Ascomycota	Pezizomycotina	Dothideomycetes	Capnodiales	Capnodiales	Capnodiales	Capnodiales	17	23	14	124	49	43	267	496	416	161	0	0	0	0	0	9	0	0	0	1	0	0	0	0	0	0	0	0	0	0	54	0	0	49	0	0
36	ASV2242	0.00128517	0.0716491	Eukaryota	Fungi	Dikarya	Ascomycota	Pezizomycotina	Sordariomycetes	Xylariales	Xylariales	Xylariales	Xylariales	0	0	0	0	0	0	0	0	0	0	0	0	0	0	0	0	0	0	0	0	0	0	0	15	0	0	0	0	0	1.66667	0.555556	36	0	0	217	81
37	ASV0852	0.00135881	0.0840965	Eukaryota	Fungi	Dikarya	Ascomycota	Pezizomycotina	Sordariomycetes	Sordariales	Chaetomiaceae	Chaetomiaceae	Chaetomiaceae	0	0	0	308	109	115	0	0	0	59.1111	0	0	0	0	0	0	0	14	24	4.22222	0	0	0	0	0	0	0	0	0	0	21.1111	0	0	0	0	0
38	ASV3701	0.00138789	0.084717	Eukaryota	Fungi	Dikarya	Ascomycota	Pezizomycotina	Sordariomycetes	Hypocreales	Bionectriaceae	Geosmithia	Geosmithia	0	0	0	0	0	15	0	0	0	1.66667	0	0	0	0	0	0	0	0	0	0	0	0	0	16	93	102	0	41	0	28	9.88889	0	0	66	0	0
39	ASV4128	0.00143387	0.0750058	Eukaryota	Fungi	Dikarya	Ascomycota	Pezizomycotina	Eurotiomycetes	Chaetothyriales	Herpotrichiellaceae	Exophiala	Exophiala	0	0	0	0	0	0	0	0	0	0	0	0	0	0	0	0	0	0	0	0	0	0	0	0	0	0	0	0	0	0	0	33	92	41	0	28
40	ASV2876	0.00147906	0.0817434	Eukaryota	Fungi	Insertae Sedis	Chytridiomycota	Chytridiomycetes	Spizellomycetales	Spizellomycetales	Spizellomycetales	Spizellomycetales	Spizellomycetales	25	39	60	0	43	0	68	0	0	26.1111	53	0	26	0	106	47	134	132	152	72.2222	24	86	41	69	32	77	0	12	80	46.7778	48.3704	0	0	0	0	0
41	ASV2483	0.00153849	0.0797285	Eukaryota	Fungi	Dikarya	Ascomycota	Pezizomycotina	Sordariomycetes	Hypocreales	Nectriaceae	Fusarium	Fusarium graminearum PH-1	0	0	0	0	0	0	0	0	0	0	0	0	0	0	0	0	0	0	0	0	0	0	0	0	0	0	0	0	0	0	0	21	0	34	14	9
42	ASV0070	0.00169423	0.101548	Eukaryota	Fungi	Dikarya	Ascomycota	Pezizomycotina	Dothideomycetes	Capnodiales	Cladosporiaceae	Cladosporium	Cladosporium	418	314	537	679	414	151	124	119	350	345.111	93	38	0	67	53	90	128	44	84	66.3333	287	168	352	441	210	703	0	115	443	302.111	237.852	437	702	1069	285	253
44	ASV5331	0.00180945	0.0862516	Eukaryota	Fungi	Dikarya	Ascomycota	Pezizomycotina	Dothideomycetes	Tubeufiales	Tubeufiaceae	Tubeufiaceae	Tubeufiaceae	88	75	63	17	0	0	316	259	230	116.444	0	0	42	716	791	1146	1761	3666	473	955	21	22	0	24	39	66	0	0	0	19.1111	363.519	0	0	0	0	0
45	ASV1169	0.00193733	0.0903095	Eukaryota	Fungi	Dikarya	Ascomycota	Pezizomycotina	Eurotiomycetes	Chaetothyriales	Herpotrichiellaceae	Exophiala	Exophiala	298	95	82	70	106	56	16	22	0	82.7778	0	0	0	0	0	0	0	0	0	0	21	102	93	24	25	0	0	0	0	29.4444	37.4074	0	0	0	0	0
46	ASV2478	0.00203618	0.105869	Eukaryota	Fungi	Dikarya	Ascomycota	Pezizomycotina	Eurotiomycetes	Eurotiales	Trichocomaceae	Talaromyces	Talaromyces	55	0	34	0	0	0	0	0	0	9.88889	0	0	0	0	0	0	0	0	0	0	47	0	0	0	0	0	0	0	0	5.22222	5.03704	0	0	0	0	0
47	ASV0436	0.00211678	0.111171	Eukaryota	Fungi	Dikarya	Ascomycota	Pezizomycotina	Eurotiomycetes	Eurotiales	Aspergillaceae	Penicillium	Penicillium	0	0	0	216	181	198	0	0	0	66.1111	0	0	0	0	0	0	55	64	93	23.5556	0	0	0	0	0	177	652	0	0	92.1111	60.5926	418	528	809	131	61
48	ASV4777	0.00213351	0.106237	Eukaryota	Fungi	Insertae Sedis	Mucoromycota	Mucoromycotina	Mortierellales	Mortierellaceae	Mortierella	Mortierella	Mortierella	0	0	13	201	175	190	34	0	0	68.1111	0	22	0	0	0	0	0	0	0	2.44444	0	0	0	69	59	27	0	0	0	17.2222	29.2593	97	202	248	155	56
50	ASV5427	0.00255982	0.111249	Eukaryota	Fungi	Dikarya	Ascomycota	Pezizomycotina	Dothideomycetes	Tubeufiales	Tubeufiaceae	Tubeufiaceae	Tubeufiaceae	0	0	0	50	0	0	0	0	0	5.55556	0	0	0	10	72	10	7	9	0	12	0	0	0	0	0	0	0	0	0	0	5.85185	162	36	24	42	197
51	ASV1344	0.00272164	0.118196	Eukaryota	Fungi	Dikarya	Ascomycota	Pezizomycotina	Sordariomycetes	Diaporthales	Diaporthales	Diaporthales	Diaporthales	0	0	0	0	42	21	0	0	0	7	0	0	0	0	0	0	1001	0	0	111.222	0	0	0	0	15	64	0	0	0	8.77778	42.3333	32	243	11	151	36
52	ASV0800	0.00326458	0.122046	Eukaryota	Fungi	Dikarya	Ascomycota	Pezizomycotina	Dothideomycetes	Pleosporales	Pleosporales	Pleosporales	Pleosporales	0	0	0	0	0	0	25	0	0	2.77778	60	0	219	179	94	162	68	50	63	99.4444	0	0	0	0	0	0	0	0	28	3.11111	35.1111	0	0	0	0	0
53	ASV3285	0.00330299	0.134651	Eukaryota	Fungi	Dikarya	Ascomycota	Pezizomycotina	Dothideomycetes	Dothideomycetes	Dothideomycetes	Dothideomycetes	Dothideomycetes	0	0	0	0	0	0	0	0	0	0	0	0	0	0	0	0	0	0	0	0	0	0	0	0	0	0	0	0	0	0	0	115	316	63	65	25
54	ASV5845	0.00337083	0.136363	Eukaryota	Fungi	Dikarya	Ascomycota	Pezizomycotina	Dothideomycetes	Dothideales	Dothideales	Dothideales	Dothideales	0	0	0	0	0	47	0	0	0	5.22222	0	0	0	0	0	0	0	0	0	0	0	0	0	0	0	0	0	0	0	0	1.74074	617	586	591	168	170
55	ASV1709	0.00339528	0.135642	Eukaryota	Fungi	Dikarya	Ascomycota	Pezizomycotina	Dothideomycetes	Venturiales	Sympoventuriaceae	Ochroconis	Ochroconis	0	0	0	0	30	0	0	9	0	4.33333	0	0	0	0	0	0	0	0	0	0	0	0	0	0	0	0	0	0	0	0	1.44444	135	80	38	55	66
56	ASV5195	0.00339883	0.130582	Eukaryota	Fungi	Dikarya	Ascomycota	Pezizomycotina	Pezizomycotina	Pezizomycotina	Pezizomycotina	Pezizomycotina	Pezizomycotina	0	0	0	0	0	0	0	0	0	0	0	0	0	0	0	0	0	17	34	5.66667	0	0	0	0	49	17	0	0	0	7.33333	4.33333	40	33	89	88	60
58	ASV5609	0.00372793	0.144435	Eukaryota	Fungi	Dikarya	Ascomycota	Pezizomycotina	Sordariomycetes	Hypocreales	Hypocreales	Hypocreales	Hypocreales	0	0	0	0	0	0	0	0	0	0	0	0	0	0	0	0	0	0	0	0	0	0	0	0	0	0	0	0	0	0	0	143	331	332	40	25
59	ASV1428	0.00375316	0.136193	Eukaryota	Fungi	Dikarya	Ascomycota	Pezizomycotina	Sordariomycetes	Hypocreales	Nectriaceae	Fusarium	Fusarium	146	0	0	0	63	0	0	0	0	23.2222	0	0	0	0	0	0	0	0	0	0	0	0	0	0	466	165	0	0	0	70.1111	31.1111	255	259	158	252	112
60	ASV0400	0.00382722	0.124009	Eukaryota	Fungi	Dikarya	Ascomycota	Pezizomycotina	Sordariomycetes	Hypocreales	Hypocreales	Hypocreales	Hypocreales	0	0	0	0	0	0	0	0	0	0	0	0	0	0	0	0	0	0	0	0	0	0	0	0	0	0	0	0	0	0	0	0	0	0	0	0
61	ASV2333	0.00389775	0.146482	Eukaryota	Fungi	Dikarya	Basidiomycota	Agaricomycotina	Tremellomycetes	Filobasidiales	Filobasidiaceae	Naganishia	Naganishia	66	56	82	221	123	239	60	144	51	115.778	0	0	45	81	49	81	40	0	428	80.4444	49	87	91	277	27	51	0	0	0	64.6667	86.963	292	509	202	66	30
62	ASV2069	0.00407357	0.12368	Eukaryota	Fungi	Dikarya	Ascomycota	Pezizomycotina	Eurotiomycetes	Chaetothyriales	Herpotrichiellaceae	Herpotrichiellaceae	Herpotrichiellaceae	0	0	0	42	82	73	70	119	245	70.1111	0	0	0	0	0	0	0	0	0	0	0	0	0	0	0	0	0	0	0	0	23.3704	125	0	0	0	0
63	ASV2806	0.00408388	0.148885	Eukaryota	Fungi	Dikarya	Ascomycota	Pezizomycotina	Sordariomycetes	Sordariales	Sordariales	Sordariales	Sordariales	0	0	0	0	0	0	0	0	0	0	0	0	0	0	0	0	0	0	0	0	0	0	0	0	0	0	0	0	0	0	0	106	16	19	163	153
64	ASV2586	0.00415459	0.134773	Eukaryota	Fungi	Dikarya	Ascomycota	Pezizomycotina	Leotiomycetes	Helotiales	Sclerotiniaceae	Sclerotinia	Sclerotinia	0	0	79	0	0	0	0	0	0	8.77778	258	53	148	150	0	66	125	14	4055	541	0	0	47	0	0	0	0	0	0	5.22222	185	0	0	0	0	0
65	ASV5419	0.00417645	0.131009	Eukaryota	Fungi	Dikarya	Ascomycota	Pezizomycotina	Sordariomycetes	Hypocreales	Bionectriaceae	Geosmithia	Geosmithia	0	0	0	0	0	0	0	0	0	0	0	0	0	0	0	0	0	0	0	0	0	0	0	0	0	0	0	0	0	0	0	9	23	61	0	0
67	ASV3997	0.00450289	0.161028	Eukaryota	Fungi	Dikarya	Ascomycota	Pezizomycotina	Sordariomycetes	Sordariales	Chaetomiaceae	Chaetomiaceae	Chaetomiaceae	268	214	239	0	0	0	0	0	0	80.1111	83	0	56	89	64	84	522	361	561	202.222	129	122	214	276	241	265	172	192	583	243.778	175.37	127	0	0	122	68
69	ASV0376	0.00502603	0.173122	Eukaryota	Fungi	Dikarya	Basidiomycota	Agaricomycotina	Tremellomycetes	Filobasidiales	Filobasidiales	Filobasidiales	Filobasidiales	303	200	232	856	672	1305	62	185	0	423.889	55	0	0	116	106	127	166	84	87	82.3333	231	287	167	287	315	203	0	60	82	181.333	229.185	673	4520	1183	539	220
70	ASV3256	0.00518359	0.167181	Eukaryota	Fungi	Dikarya	Ascomycota	Pezizomycotina	Dothideomycetes	Pleosporales	Pleosporales	Pleosporales	Pleosporales	0	0	0	0	20	0	0	0	0	2.22222	0	0	0	0	0	0	0	0	0	0	0	0	0	0	0	0	0	0	0	0	0.740741	14	156	22	12	8
71	ASV4162	0.00527017	0.149579	Eukaryota	Fungi	Dikarya	Ascomycota	Pezizomycotina	Sordariomycetes	Sordariales	Sordariales	Sordariales	Sordariales	0	0	0	0	0	0	0	0	0	0	0	0	0	0	0	0	0	0	0	0	0	0	0	0	0	0	0	0	0	0	0	0	0	0	0	0
72	ASV3393	0.00552349	0.151454	Eukaryota	Fungi	Dikarya	Ascomycota	Pezizomycotina	Sordariomycetes	Hypocreales	Nectriaceae	Fusarium	Fusarium graminearum PH-1	0	0	0	0	0	0	0	0	0	0	0	0	0	0	0	0	0	0	0	0	0	0	0	0	58	0	0	0	0	6.44444	2.14815	0	0	0	0	0
73	ASV2700	0.00552581	0.149293	Eukaryota	Fungi	Dikarya	Ascomycota	Pezizomycotina	Dothideomycetes	Pleosporales	Pleosporaceae	Curvularia	Curvularia	659	508	669	0	430	0	0	0	0	251.778	0	0	547	257	9775	130	435	1500	77	1413.44	121	352	442	136	53	562	0	114	968	305.333	656.852	0	0	0	0	0
74	ASV2455	0.00576675	0.162512	Eukaryota	Fungi	Dikarya	Ascomycota	Pezizomycotina	Sordariomycetes	Sordariomycetes	Sordariomycetes	Sordariomycetes	Sordariomycetes	213	111	217	113	93	98	0	0	0	93.8889	0	0	1204	133	349	213	293	70	139	266.778	104	254	313	273	384	226	0	0	142	188.444	183.037	0	0	0	93	31
75	ASV1782	0.00581542	0.1557	Eukaryota	Fungi	Dikarya	Ascomycota	Pezizomycotina	Eurotiomycetes	Eurotiales	Aspergillaceae	Penicillium	Penicillium	0	0	0	0	0	0	0	0	0	0	0	0	0	0	0	0	0	0	0	0	0	0	0	0	0	0	0	0	0	0	0	0	0	0	0	0
76	ASV5138	0.00633673	0.169156	Eukaryota	Fungi	Dikarya	Ascomycota	Pezizomycotina	Dothideomycetes	Pleosporales	Pleosporales	Pleosporales	Pleosporales	1071	298	697	78	0	0	0	39	0	242.556	0	41	948	320	583	426	423	262	61	340.444	468	596	450	595	871	502	0	0	118	400	327.667	0	0	0	0	0
77	ASV0476	0.00633887	0.167571	Eukaryota	Fungi	Dikarya	Basidiomycota	Agaricomycotina	Tremellomycetes	Tremellomycetes	Tremellomycetes	Tremellomycetes	Tremellomycetes	0	0	0	64	39	96	0	44	0	27	0	0	0	0	0	0	0	0	0	0	0	0	0	0	0	0	0	0	0	0	9	82	491	211	53	10
78	ASV5714	0.00644287	0.156768	Eukaryota	Fungi	Dikarya	Ascomycota	Pezizomycotina	Dothideomycetes	Pleosporales	Pleosporales	Pleosporales	Pleosporales	47	167	49	47	0	0	368	210	275	129.222	0	0	0	666	995	859	65	164	75	313.778	35	43	272	61	36	27	0	0	0	52.6667	165.222	0	0	0	0	0
80	ASV2760	0.00668834	0.156665	Eukaryota	Fungi	Dikarya	Basidiomycota	Agaricomycotina	Tremellomycetes	Tremellales	Bulleribasidiaceae	Vishniacozyma	Vishniacozyma	0	0	0	0	0	0	0	0	0	0	0	0	0	0	0	0	0	0	0	0	0	7	0	0	0	0	0	0	0	0.777778	0.259259	0	12	0	5	6
81	ASV5217	0.00671364	0.173609	Eukaryota	Fungi	Dikarya	Ascomycota	Pezizomycotina	Dothideomycetes	Pleosporales	Pleosporales	Pleosporales	Pleosporales	0	0	0	0	0	0	0	0	0	0	0	0	0	0	0	0	0	0	0	0	0	0	0	0	0	0	0	0	0	0	0	0	0	0	0	0
82	ASV4137	0.00721223	0.174061	Eukaryota	Fungi	Dikarya	Ascomycota	Pezizomycotina	Leotiomycetes	Helotiales	Sclerotiniaceae	Sclerotiniaceae	Sclerotiniaceae	0	0	0	0	0	0	0	0	0	0	0	0	0	0	0	0	0	0	0	0	0	0	16	0	0	0	0	0	0	1.77778	0.592593	0	0	0	0	0
84	ASV1404	0.0079061	0.213125	Eukaryota	Fungi	Insertae Sedis	Mucoromycota	Mucoromycotina	Mortierellales	Mortierellales	Mortierellales	Mortierellales	Mortierellales	50	54	93	72	66	95	0	0	0	47.7778	0	0	0	0	0	8	89	69	75	26.7778	17	41	35	222	204	82	110	0	0	79	51.1852	84	182	107	112	41
85	ASV0330	0.0100868	0.201473	Eukaryota	Fungi	Dikarya	Ascomycota	Pezizomycotina	Eurotiomycetes	Chaetothyriales	Trichomeriaceae	Trichomeriaceae	Trichomeriaceae	73	84	74	0	0	0	0	0	0	25.6667	133	0	0	56	20	39	382	420	395	160.556	90	160	0	208	169	214	0	72	0	101.444	95.8889	0	0	0	0	0
86	ASV1853	0.0109817	0.230264	Eukaryota	Fungi	Dikarya	Ascomycota	Pezizomycotina	Dothideomycetes	Pleosporales	Pleosporales	Pleosporales	Pleosporales	0	0	0	238	0	0	0	0	0	26.4444	0	0	0	0	0	0	0	0	0	0	0	0	0	67	0	92	0	71	289	57.6667	28.037	165	67	241	206	109
88	ASV0083	0.0117517	0.200077	Eukaryota	Fungi	Dikarya	Ascomycota	Pezizomycotina	Dothideomycetes	Pleosporales	Pleosporales	Pleosporales	Pleosporales	0	55	69	0	0	0	0	0	0	13.7778	0	0	0	0	0	0	0	0	0	0	0	0	0	0	0	0	0	0	0	0	4.59259	199	470	581	48	57
91	ASV3798	0.0120714	0.235837	Eukaryota	Fungi	Dikarya	Ascomycota	Pezizomycotina	Eurotiomycetes	Onygenales	Onygenales	Onygenales	Onygenales	0	0	0	0	0	0	0	0	0	0	0	0	0	0	0	0	168	133	134	48.3333	0	0	0	0	76	34	0	116	45	30.1111	26.1481	75	59	124	124	69
92	ASV1538	0.0123087	0.205771	Eukaryota	Fungi	Dikarya	Ascomycota	Pezizomycotina	Pezizomycetes	Pezizales	Pezizales	Pezizales	Pezizales	44	41	80	15	20	31	31	0	0	29.1111	0	0	0	0	0	0	17	0	0	1.88889	23	56	72	9	0	9	0	0	0	18.7778	16.5926	0	0	0	0	0
93	ASV2023	0.0123161	0.187441	Eukaryota	Fungi	Dikarya	Ascomycota	Pezizomycotina	Dothideomycetes	Pleosporales	Pleosporales	Pleosporales	Pleosporales	0	0	0	0	0	0	0	0	0	0	0	0	0	93	57	69	145	144	77	65	0	0	0	0	0	0	0	0	0	0	21.6667	0	11	3	3	10
97	ASV2400	0.0143899	0.238399	Eukaryota	Fungi	Dikarya	Ascomycota	Pezizomycotina	Sordariomycetes	Sordariomycetes	Sordariomycetes	Sordariomycetes	Sordariomycetes	0	0	228	38	59	0	0	0	0	36.1111	0	0	120	152	144	211	172	187	286	141.333	214	74	625	0	41	53	0	104	0	123.444	100.296	0	0	0	0	0
100	ASV4720	0.0157508	0.240252	Eukaryota	Fungi	Dikarya	Ascomycota	Pezizomycotina	Sordariomycetes	Hypocreales	Hypocreales	Hypocreales	Hypocreales	31	41	0	18	16	23	40	0	23	21.3333	0	0	6	0	11	29	18	0	10	8.22222	0	26	48	21	33	23	0	0	0	16.7778	15.4444	0	0	0	0	0
101	ASV5711	0.0160608	0.230514	Eukaryota	Fungi	Dikarya	Ascomycota	Pezizomycotina	Dothideomycetes	Pleosporales	Pleosporales	Pleosporales	Pleosporales	134	114	171	152	118	617	0	0	0	145.111	0	0	0	0	0	0	0	0	0	0	81	235	118	145	76	133	0	0	0	87.5556	77.5556	0	0	0	0	0
103	ASV2609	0.016685	0.234745	Eukaryota	Fungi	Dikarya	Ascomycota	Pezizomycotina	Eurotiomycetes	Chaetothyriales	Herpotrichiellaceae	Exophiala	Exophiala	0	0	0	254	59	114	135	38	64	73.7778	0	36	71	52	101	148	12	0	80	55.5556	0	0	0	126	70	55	0	0	0	27.8889	52.4074	0	0	0	0	0
104	ASV2343	0.0174794	0.236284	Eukaryota	Fungi	Dikarya	Ascomycota	Pezizomycotina	Eurotiomycetes	Chaetothyriales	Herpotrichiellaceae	Herpotrichiellaceae	Herpotrichiellaceae	48	55	33	0	0	110	273	54	0	63.6667	0	0	0	0	0	0	0	0	0	0	39	56	20	54	61	26	0	0	0	28.4444	30.7037	0	12	0	49	99
105	ASV3338	0.0185689	0.247275	Eukaryota	Fungi	Dikarya	Ascomycota	Pezizomycotina	Dothideomycetes	Capnodiales	Mycosphaerellaceae	Zymoseptoria	Zymoseptoria	72	15	27	0	10	10	0	63	70	29.6667	0	0	0	0	0	0	0	0	0	0	20	30	0	21	38	0	0	0	0	12.1111	13.9259	0	0	0	0	0
107	ASV3466	0.0202002	0.299693	Eukaryota	Fungi	Dikarya	Ascomycota	Pezizomycotina	Dothideomycetes	Pleosporales	Pleosporales	Pleosporales	Pleosporales	102	0	69	0	0	0	0	34	0	22.7778	0	0	0	159	0	59	80	0	48	38.4444	60	128	0	444	1233	354	0	258	168	293.889	118.37	107	0	82	0	0
108	ASV0759	0.0211775	0.274896	Eukaryota	Fungi	Dikarya	Ascomycota	Pezizomycotina	Dothideomycetes	Pleosporales	Leptosphaeriaceae	Neophaeosphaeria	Neophaeosphaeria	0	1592	76	0	0	0	0	0	0	185.333	0	0	155	619	85	211	397	305	176	216.444	532	122	97	0	0	276	0	0	61	120.889	174.222	0	0	0	0	0
109	ASV4893	0.0212773	0.247482	Eukaryota	Fungi	Dikarya	Ascomycota	Pezizomycotina	Pezizomycotina	Pezizomycotina	Pezizomycotina	Pezizomycotina	Pezizomycotina	23	25	36	54	0	80	0	0	67	31.6667	0	0	0	0	0	29	0	0	0	3.22222	70	46	35	214	95	78	0	0	0	59.7778	31.5556	0	0	0	0	0
114	ASV0296	0.0225562	0.333063	Eukaryota	Fungi	Dikarya	Ascomycota	Pezizomycotina	Eurotiomycetes	Eurotiales	Aspergillaceae	Penicillium	Penicillium	56	61	70	66	34	15	26	0	0	36.4444	0	0	34	0	0	0	290	226	207	84.1111	32	33	122	102	207	119	0	0	168	87	69.1852	61	26	31	49	31
116	ASV3420	0.0232537	0.258464	Eukaryota	Fungi	Dikarya	Ascomycota	Pezizomycotina	Sordariomycetes	Hypocreales	Hypocreaceae	Trichoderma	Trichoderma lixii	0	0	0	0	0	0	0	0	0	0	0	0	0	0	0	0	0	0	0	0	0	0	0	0	0	0	0	0	0	0	0	0	0	0	45	16
120	ASV2009	0.0243658	0.273594	Eukaryota	Fungi	Dikarya	Ascomycota	Pezizomycotina	Eurotiomycetes	Eurotiales	Aspergillaceae	Aspergillus	Aspergillus	0	0	0	0	0	0	0	0	0	0	0	0	0	0	0	0	0	0	0	0	0	0	0	0	0	0	0	0	0	0	0	0	0	0	0	0
123	ASV0155	0.0264839	0.292434	Eukaryota	Fungi	Dikarya	Ascomycota	Pezizomycotina	Pezizomycetes	Pezizales	Pezizales	Pezizales	Pezizales	13	0	0	0	0	29	0	0	32	8.22222	60	0	90	45	122	83	51	0	27	53.1111	0	25	0	0	0	0	0	0	59	9.33333	23.5556	0	0	0	0	0
124	ASV5363	0.0268052	0.280397	Eukaryota	Fungi	Dikarya	Ascomycota	Pezizomycotina	Sordariomycetes	Hypocreales	Bionectriaceae	Geosmithia	Geosmithia	0	0	0	0	0	0	0	0	0	0	0	0	0	0	0	0	0	0	0	0	0	0	0	0	0	0	0	0	0	0	0	0	0	0	0	0
127	ASV1667	0.0274433	0.28802	Eukaryota	Fungi	Dikarya	Ascomycota	Pezizomycotina	Sordariomycetes	Hypocreales	Hypocreales	Hypocreales	Hypocreales	0	0	0	0	0	0	0	0	0	0	0	0	0	0	0	0	0	0	0	0	0	0	0	0	0	0	0	0	0	0	0	0	0	0	0	0
128	ASV3953	0.0274517	0.291705	Eukaryota	Fungi	Dikarya	Basidiomycota	Agaricomycotina	Agaricomycetes	Agaricales	Agaricales	Agaricales	Agaricales	0	0	0	0	0	0	0	0	0	0	0	0	0	0	0	0	0	0	0	0	0	0	0	0	0	0	0	0	0	0	0	0	158	142	125	114
129	ASV5780	0.028024	0.30083	Eukaryota	Fungi	Dikarya	Ascomycota	Pezizomycotina	Dothideomycetes	Capnodiales	Cladosporiaceae	Cladosporium	Cladosporium	0	0	0	0	0	0	0	0	0	0	0	0	0	0	0	0	0	0	0	0	0	0	0	0	0	0	0	0	0	0	0	0	0	0	0	0
130	ASV3647	0.0285414	0.319221	Eukaryota	Fungi	Dikarya	Ascomycota	Pezizomycotina	Dothideomycetes	Pleosporales	Pleosporales	Pleosporales	Pleosporales	0	0	0	21	0	0	168	35	53	30.7778	0	0	0	135	33	0	0	0	0	18.6667	0	0	0	0	0	0	0	0	0	0	16.4815	0	20	0	0	0
131	ASV4044	0.0288974	0.311479	Eukaryota	Fungi	Dikarya	Ascomycota	Pezizomycotina	Dothideomycetes	Dothideomycetes	Dothideomycetes	Dothideomycetes	Dothideomycetes	0	0	0	0	0	0	0	0	0	0	0	0	0	0	0	0	0	0	0	0	0	0	0	0	0	0	0	0	0	0	0	33	31	47	13	0
133	ASV4936	0.0296024	0.349611	Eukaryota	Fungi	Dikarya	Ascomycota	Pezizomycotina	Sordariomycetes	Hypocreales	Hypocreaceae	Trichoderma	Trichoderma	0	0	0	23	26	16	31	0	0	10.6667	0	0	0	0	0	11	0	0	0	1.22222	0	0	0	235	178	120	0	0	0	59.2222	23.7037	15	24	24	43	0
134	ASV0098	0.0299579	0.285759	Eukaryota	Fungi	Insertae Sedis	Chytridiomycota	Chytridiomycetes	Spizellomycetales	Spizellomycetales	Spizellomycetales	Spizellomycetales	Spizellomycetales	0	0	0	0	0	0	0	0	0	0	0	0	0	0	0	0	0	0	0	0	0	0	0	0	0	0	0	0	0	0	0	0	0	0	0	0
136	ASV5612	0.0306804	0.315477	Eukaryota	Fungi	Dikarya	Ascomycota	Pezizomycotina	Sordariomycetes	Sordariomycetes	Sordariomycetes	Sordariomycetes	Sordariomycetes	0	0	0	0	0	0	0	0	0	0	0	0	0	0	0	0	0	0	0	0	0	0	0	0	0	0	0	0	0	0	0	0	0	0	0	0
140	ASV4318	0.0319807	0.313658	Eukaryota	Fungi	Dikarya	Ascomycota	Pezizomycotina	Eurotiomycetes	Chaetothyriales	Herpotrichiellaceae	Exophiala	Exophiala	27	93	81	46	41	40	0	0	0	36.4444	0	0	0	26	67	66	73	48	145	47.2222	37	0	0	52	35	51	0	0	0	19.4444	34.3704	0	0	30	0	0
142	ASV0505	0.0323016	0.359379	Eukaryota	Fungi	Dikarya	Ascomycota	Pezizomycotina	Dothideomycetes	Pleosporales	Pleosporales	Pleosporales	Pleosporales	163	126	208	165	166	151	0	0	0	108.778	0	0	0	76	87	25	0	0	13	22.3333	35	91	193	48	30	51	0	141	251	93.3333	74.8148	53	44	0	32	0
143	ASV0396	0.0324408	0.326662	Eukaryota	Fungi	Dikarya	Ascomycota	Pezizomycotina	Dothideomycetes	Pleosporales	Pleosporales	Pleosporales	Pleosporales	79	62	62	0	0	0	0	0	0	22.5556	22	0	0	131	122	166	44	23	24	59.1111	19	54	50	49	0	63	0	0	0	26.1111	35.9259	0	0	0	0	0
144	ASV2131	0.0330183	0.319219	Eukaryota	Fungi	Dikarya	Ascomycota	Pezizomycotina	Dothideomycetes	Venturiales	Sympoventuriaceae	Ochroconis	Ochroconis	0	0	0	0	0	0	0	0	0	0	0	0	0	0	0	0	0	0	0	0	0	0	0	0	0	0	0	0	0	0	0	84	572	118	26	18
145	ASV4982	0.0334465	0.309514	Eukaryota	Fungi	Dikarya	Ascomycota	Pezizomycotina	Dothideomycetes	Capnodiales	Cladosporiaceae	Cladosporium	Cladosporium	0	0	0	0	0	0	0	0	0	0	0	0	0	0	0	0	0	0	0	0	0	0	0	0	0	0	0	0	0	0	0	0	0	0	0	0
146	ASV1607	0.0344769	0.323972	Eukaryota	Fungi	Dikarya	Basidiomycota	Agaricomycotina	Tremellomycetes	Tremellales	Tremellales	Tremellales	Tremellales	0	0	0	0	0	0	0	0	0	0	0	0	0	0	0	0	0	0	0	0	0	0	0	0	0	0	0	0	0	0	0	0	0	0	0	0
147	ASV4765	0.0347426	0.315091	Eukaryota	Fungi	Dikarya	Ascomycota	Pezizomycotina	Eurotiomycetes	Eurotiales	Aspergillaceae	Aspergillus	Aspergillus	0	0	0	54	32	50	0	0	0	15.1111	0	0	0	0	0	0	0	0	0	0	0	0	0	0	0	0	0	0	0	0	5.03704	131	659	1170	32	0
148	ASV5339	0.0352466	0.329257	Eukaryota	Fungi	Dikarya	Ascomycota	Pezizomycotina	Sordariomycetes	Sordariomycetes	Sordariomycetes	Sordariomycetes	Sordariomycetes	0	38	0	42	30	24	0	0	0	14.8889	0	0	0	0	0	0	0	0	0	0	35	240	39	67	120	75	0	0	0	64	26.2963	0	401	14	44	145
150	ASV5176	0.0368778	0.333369	Eukaryota	Fungi	Dikarya	Ascomycota	Pezizomycotina	Dothideomycetes	Botryosphaeriales	Botryosphaeriales	Botryosphaeriales	Botryosphaeriales	0	0	0	0	0	0	0	0	0	0	0	0	0	0	0	0	0	0	0	0	0	0	0	0	0	0	0	0	0	0	0	9	60	27	16	13
151	ASV3524	0.0370323	0.318104	Eukaryota	Fungi	Dikarya	Ascomycota	Pezizomycotina	Sordariomycetes	Hypocreales	Nectriaceae	Fusarium	Fusarium venenatum	0	0	0	0	0	0	0	0	0	0	0	0	0	0	0	0	0	18	0	2	0	0	0	0	0	0	0	0	0	0	0.666667	92	0	0	41	15
152	ASV0355	0.0370609	0.321397	Eukaryota	Fungi	Dikarya	Ascomycota	Pezizomycotina	Sordariomycetes	Sordariomycetes	Sordariomycetes	Sordariomycetes	Sordariomycetes	0	0	0	46	26	32	0	0	0	11.5556	0	0	0	0	0	0	0	0	0	0	0	0	0	0	0	0	0	0	0	0	3.85185	0	0	0	63	48
157	ASV1899	0.043041	0.399724	Eukaryota	Fungi	Dikarya	Ascomycota	Pezizomycotina	Dothideomycetes	Pleosporales	Pleosporales	Pleosporales	Pleosporales	14	89	0	18	12	0	0	52	313	55.3333	0	0	0	0	0	0	0	16	48	7.11111	0	43	0	0	0	0	0	144	74	29	30.4815	33	0	0	428	140
159	ASV3815	0.0432373	0.378291	Eukaryota	Fungi	Dikarya	Ascomycota	Pezizomycotina	Sordariomycetes	Sordariales	Chaetomiaceae	Chaetomiaceae	Chaetomiaceae	56	46	169	0	0	0	0	0	0	30.1111	0	0	0	0	0	0	0	0	30	3.33333	24	29	47	0	0	0	0	0	70	18.8889	17.4444	0	0	0	0	0
161	ASV1917	0.0440728	0.333892	Eukaryota	Fungi	Insertae Sedis	Mucoromycota	Mucoromycotina	Mortierellales	Mortierellales	Mortierellales	Mortierellales	Mortierellales	232	41	89	0	0	0	0	0	0	40.2222	0	0	0	0	0	0	0	0	0	0	49	65	17	30	25	129	0	27	0	38	26.0741	0	20	0	0	0
163	ASV1565	0.0451017	0.343186	Eukaryota	Fungi	Insertae Sedis	Chytridiomycota	Chytridiomycetes	Lobulomycetales	Lobulomycetaceae	Lobulomycetaceae	Lobulomycetaceae	Lobulomycetaceae	0	0	0	0	0	0	0	0	0	0	0	0	0	0	0	0	0	0	0	0	0	0	0	0	0	0	0	0	0	0	0	0	0	0	0	0
165	ASV3604	0.0464737	0.346196	Eukaryota	Fungi	Dikarya	Ascomycota	Pezizomycotina	Dothideomycetes	Pleosporales	Pleosporales	Pleosporales	Pleosporales	0	0	0	0	0	0	39	0	0	4.33333	0	0	226	75	65	116	66	0	108	72.8889	0	0	0	0	0	0	0	0	0	0	25.7407	0	0	0	0	0
166	ASV2473	0.046657	0.4119	Eukaryota	Fungi	Dikarya	Ascomycota	Pezizomycotina	Sordariomycetes	Sordariales	Sordariales	Sordariales	Sordariales	0	0	0	35	16	69	0	0	0	13.3333	0	0	0	0	0	0	57	48	7	12.4444	0	0	0	12	0	7	0	0	0	2.11111	9.2963	18	9	9	8	49
168	ASV3582	0.0471714	0.348576	Eukaryota	Fungi	Dikarya	Ascomycota	Pezizomycotina	Eurotiomycetes	Eurotiales	Aspergillaceae	Aspergillus	Aspergillus	0	0	0	0	0	0	0	0	0	0	0	0	0	0	0	0	203	130	188	57.8889	0	0	0	0	0	0	0	0	0	0	19.2963	34	7	27	31	0
Rank	ASV	kw.ep	kw.eBH	Domain	Group	Subgroup	Phylum	Class	Order	Family	Genus	Species		16.1	16.2	16.3	17.1	17.2	17.3	18.1	18.2	18.3	CHA	1.1	1.2	1.3	2.1	2.2	2.3	3.1	3.2	3.3	CSS	13.1	13.2	13.3	14.1	14.2	14.3	15.1	15.2	15.3	NGR	Higher BD	7.2	8.1	8.2	9.1	9.2
13	ASV4575	0.000187655	0.0355036	Eukaryota	SAR	Stramenopiles	Oomycota	Peronosporomycetes	Peronosporales	Pythiaceae	Pythium	Pythium		0	0	0	0	0	0	0	0	0	0	0	0	0	0	0	0	28	0	0	3.11111	0	0	0	0	0	0	0	0	57	6.33333	3.14815	0	58	0	23	33
28	ASV3714	0.000595689	0.0554225	Eukaryota	SAR	Stramenopiles	Ochrophyta	Eustigmatophyceae	Eustigmatales	Eustigmatales	Eustigmatales	Eustigmatales		1632	135	240	11	17	14	27	184	93	261.444	0	43	59	18	42	24	100	60	41	43	404	171	169	275	280	348	0	0	0	183	162.481	0	0	0	5	3
30	ASV4788	0.000686148	0.063194	Eukaryota	SAR	Rhizaria	Cercozoa	Cercozoa	Cercozoa	Cercozoa	Cercozoa	Cercozoa		0	0	0	0	0	0	0	0	0	0	0	0	0	0	0	0	4	0	0	0.444444	0	0	0	0	25	0	0	0	0	2.77778	1.07407	0	0	0	0	0
32	ASV0845	0.000893912	0.0708109	Eukaryota	SAR	Stramenopiles	Ochrophyta	Chrysophyceae	Chrysophyceae	Chrysophyceae	Chrysophyceae	Chrysophyceae		0	0	0	0	0	0	0	0	0	0	0	0	0	0	0	0	0	0	0	0	0	0	0	0	0	0	0	0	0	0	0	0	0	0	0	0
35	ASV4458	0.000946121	0.0700209	Eukaryota	SAR	Rhizaria	Cercozoa	Thecofilosea	Cryomonadida	Rhizaspididae	Rhogostoma	Rhogostoma		68	80	115	23	0	20	206	69	127	78.6667	112	0	38	66	0	68	59	48	48	48.7778	54	63	48	19	71	71	138	0	0	51.5556	59.6667	0	0	4	0	0
49	ASV0578	0.00221405	0.0951227	Eukaryota	SAR	Stramenopiles	Ochrophyta	Chrysophyceae	Chrysophyceae	Chrysophyceae	Chrysophyceae	Chrysophyceae		0	0	0	13	0	0	0	0	0	1.44444	0	0	0	0	0	0	0	0	0	0	0	0	0	0	0	0	0	0	0	0	0.481481	0	0	17	7	20
57	ASV5071	0.00353895	0.123828	Eukaryota	SAR	Rhizaria	Cercozoa	Insertae Sedis	Glissomonadida	Heteromitidae	Heteromita	Heteromita		4	0	14	0	0	0	0	0	0	2	0	0	0	0	0	0	0	0	0	0	0	0	0	0	15	10	0	0	0	2.77778	1.59259	0	0	11	20	0
66	ASV0744	0.00444262	0.154438	Eukaryota	SAR	Stramenopiles	Oomycota	Peronosporomycetes	Peronosporales	Pythiaceae	Pythium	Pythium		0	0	0	0	0	0	0	0	0	0	0	0	0	0	0	0	0	0	0	0	0	0	0	0	35	0	0	0	0	3.88889	1.2963	70	35	70	20	55
68	ASV3141	0.00485846	0.148522	Eukaryota	SAR	Rhizaria	Cercozoa	Phytomyxea	Phytomyxea	Phytomyxea	Phytomyxea	Phytomyxea		0	0	0	0	0	0	0	0	0	0	0	0	0	0	0	0	0	0	0	0	0	0	0	0	0	0	0	0	0	0	0	0	0	0	0	0
79	ASV0602	0.00660102	0.159532	Eukaryota	SAR	Rhizaria	Cercozoa	Cercozoa	Cercozoa	Cercozoa	Cercozoa	Cercozoa		0	0	0	0	0	0	0	0	0	0	0	0	0	0	0	0	0	0	0	0	0	0	0	0	0	0	0	0	0	0	0	0	0	0	15	0
83	ASV0881	0.00785039	0.178003	Eukaryota	SAR	Rhizaria	Cercozoa	Proteomyxidea	Aconchulinida	Vampyrellidae	Vampyrellidae	Vampyrellidae		0	0	0	7	0	0	0	0	0	0.777778	0	0	0	0	0	0	0	0	0	0	0	0	0	0	0	0	0	0	0	0	0.259259	3	3	0	2	25
87	ASV2262	0.0111578	0.196317	Eukaryota	SAR	Rhizaria	Cercozoa	Cercozoa	Cercozoa	Cercozoa	Cercozoa	Cercozoa		0	0	0	0	0	0	0	0	0	0	0	0	0	0	0	0	0	0	0	0	0	0	0	0	0	0	0	0	0	0	0	0	0	0	12	18
96	ASV0615	0.0137874	0.234453	Eukaryota	SAR	Rhizaria	Cercozoa	Cercozoa	Cercozoa	Cercozoa	Cercozoa	Cercozoa		0	0	0	0	0	0	0	0	0	0	0	0	0	19	0	22	86	47	64	26.4444	0	23	0	0	0	0	77	0	0	11.1111	12.5185	0	0	0	0	0
99	ASV2518	0.0155269	0.231961	Eukaryota	SAR	Rhizaria	Cercozoa	Insertae Sedis	Glissomonadida	Glissomonadida	Glissomonadida	Glissomonadida		0	0	0	0	0	0	0	0	0	0	0	0	95	19	10	19	20	15	23	22.3333	0	0	10	18	17	21	0	0	0	7.33333	9.88889	0	0	0	0	0
102	ASV0151	0.0165661	0.227629	Eukaryota	SAR	Rhizaria	Cercozoa	Thecofilosea	Cryomonadida	Rhizaspididae	Rhogostoma	Rhogostoma		0	0	0	0	0	0	0	0	0	0	0	0	23	76	70	65	28	19	33	34.8889	0	0	0	20	0	25	0	0	0	5	13.2963	0	0	0	0	0
106	ASV0005	0.0190768	0.254605	Eukaryota	SAR	Rhizaria	Cercozoa	Insertae Sedis	Glissomonadida	Glissomonadida	Glissomonadida	Glissomonadida		8	5	0	0	0	0	0	0	0	1.44444	0	0	70	5	10	12	41	21	42	22.3333	2	0	0	7	0	0	0	0	0	1	8.25926	0	0	0	0	0
111	ASV2697	0.0216234	0.303976	Eukaryota	SAR	Rhizaria	Cercozoa	Thecofilosea	Thecofilosea	Thecofilosea	Thecofilosea	Thecofilosea		172	189	142	38	42	36	0	0	98	79.6667	0	0	0	34	19	22	59	33	86	28.1111	66	106	164	49	95	53	0	0	38	63.4444	57.0741	10	0	23	9	21
112	ASV4781	0.0222516	0.299888	Eukaryota	SAR	Rhizaria	Cercozoa	Cercozoa	Cercozoa	Cercozoa	Cercozoa	Cercozoa		0	0	0	0	0	0	0	0	0	0	0	0	0	0	0	0	0	0	0	0	0	0	0	0	0	0	0	0	0	0	0	0	0	0	29	25
117	ASV2631	0.0232604	0.263437	Eukaryota	SAR	Rhizaria	Cercozoa	Imbricatea	Euglyphida	Euglyphidae	Euglypha	Euglypha		26	27	17	0	0	0	0	13	0	9.22222	0	0	0	12	10	18	8	9	15	8	30	18	47	79	41	128	0	0	0	38.1111	18.4444	0	0	0	0	0
119	ASV5686	0.024324	0.302651	Eukaryota	SAR	Rhizaria	Cercozoa	Thecofilosea	Thecofilosea	Thecofilosea	Thecofilosea	Thecofilosea		0	0	0	0	31	36	65	35	0	18.5556	0	0	0	0	6	0	0	0	0	0.666667	0	0	0	0	24	0	0	0	0	2.66667	7.2963	0	0	11	0	0
122	ASV3598	0.0261708	0.309699	Eukaryota	SAR	Rhizaria	Cercozoa	Sarcomonadea	Cercomonadida	Cercomonadidae	Cercomonadidae	Cercomonadidae		20	0	31	11	15	13	58	26	0	19.3333	0	0	0	14	0	17	26	25	26	12	8	0	0	0	28	0	0	0	0	4	11.7778	0	0	0	12	5
126	ASV0421	0.0268705	0.285189	Eukaryota	SAR	Stramenopiles	Ochrophyta	Chrysophyceae	Chrysophyceae	Chrysophyceae	Chrysophyceae	Chrysophyceae		0	0	0	0	0	0	0	0	0	0	0	0	0	0	0	0	0	0	0	0	0	0	0	0	0	0	0	0	0	0	0	7	0	17	19	23
135	ASV2212	0.0303161	0.283584	Eukaryota	SAR	Rhizaria	Cercozoa	Insertae Sedis	Glissomonadida	Heteromitidae	Heteromita	Heteromita		0	0	0	0	0	0	0	0	0	0	0	0	0	0	0	0	0	0	0	0	0	0	0	0	0	0	0	0	0	0	0	0	0	0	0	0
138	ASV3855	0.0309518	0.305533	Eukaryota	SAR	Stramenopiles	Heterokonta	Bikosea	Bicosoecida	Bicosoecida	Bicosoecida	Bicosoecida		10	22	8	0	0	6	0	0	0	5.11111	0	0	0	7	12	10	7	12	10	6.44444	8	18	19	16	0	10	0	31	0	11.3333	7.62963	0	0	0	0	0
139	ASV5040	0.0311935	0.311934	Eukaryota	SAR	Rhizaria	Cercozoa	Thecofilosea	Cryomonadida	Rhizaspididae	Rhogostoma	Rhogostoma		0	0	0	0	30	0	0	0	0	3.33333	0	0	0	0	0	0	0	0	0	0	0	0	0	0	0	0	0	0	0	0	1.11111	12	0	0	14	15
141	ASV5322	0.0321117	0.308714	Eukaryota	SAR	Rhizaria	Cercozoa	Cercozoa	Cercozoa	Cercozoa	Cercozoa	Cercozoa		0	0	0	0	0	0	0	0	0	0	0	0	0	0	0	0	0	0	0	0	0	0	0	0	0	0	0	0	0	0	0	0	0	0	0	0
153	ASV1801	0.0378343	0.35911	Eukaryota	SAR	Rhizaria	Cercozoa	Cercozoa	Cercozoa	Cercozoa	Cercozoa	Cercozoa		38	9	57	21	30	29	0	0	0	20.4444	0	0	0	0	0	0	9	0	0	1	18	31	80	36	87	17	0	0	0	29.8889	17.1111	0	7	8	14	14
154	ASV5148	0.0388928	0.347343	Eukaryota	SAR	Rhizaria	Cercozoa	Insertae Sedis	Glissomonadida	Heteromitidae	Heteromita	Heteromita		0	0	0	0	0	0	0	0	0	0	0	0	0	0	0	9	25	0	12	5.11111	11	0	0	0	45	0	0	90	0	16.2222	7.11111	0	0	0	0	0
156	ASV1976	0.0429966	0.340578	Eukaryota	SAR	Stramenopiles	Ochrophyta	Chrysophyceae	Chromulinales	Chromulinales	Chromulinales	Chromulinales		0	0	0	10	0	0	0	0	0	1.11111	0	0	0	0	0	0	0	0	0	0	0	0	0	0	0	0	0	0	0	0	0.37037	0	0	0	0	0
158	ASV0825	0.0430411	0.341476	Eukaryota	SAR	Stramenopiles	Heterokonta	Hyphochytriomycetes	Hyphochytriales	Hyphochytriales	Hyphochytriales	Hyphochytriales		26	18	0	0	0	0	0	0	0	4.88889	0	0	35	14	0	26	26	23	26	16.6667	20	44	44	24	0	39	0	0	0	19	13.5185	0	0	0	0	0
160	ASV2369	0.0436069	0.363681	Eukaryota	SAR	Rhizaria	Cercozoa	Imbricatea	Thaumatomonadida	Thaumatomonadidae	Thaumatomonadidae	Thaumatomonadidae		70	160	136	49	36	47	0	0	0	55.3333	0	0	0	0	0	0	38	0	0	4.22222	71	90	142	69	0	76	0	0	0	49.7778	36.4444	40	60	42	91	15
167	ASV2849	0.0467737	0.3818	Eukaryota	SAR	Rhizaria	Cercozoa	Cercozoa	Cercozoa	Cercozoa	Cercozoa	Cercozoa		0	0	0	0	11	0	0	0	0	1.22222	0	0	0	0	0	0	0	15	19	3.77778	17	0	34	19	0	0	0	0	0	7.77778	4.25926	0	17	23	42	11
Rank	ASV	kw.ep	kw.eBH	D0	Group	Kingdom	Phylum	Subdivision	Class	Order	Family	Species		16.1	16.2	16.3	17.1	17.2	17.3	18.1	18.2	18.3	CHA	1.1	1.2	1.3	2.1	2.2	2.3	3.1	3.2	3.3	CSS	13.1	13.2	13.3	14.1	14.2	14.3	15.1	15.2	15.3	NGR	Higher BD	7.2	8.1	8.2	9.1	9.2
10	ASV0250	0.000154123	0.0300541	Eukaryota	Archaeplastida	Chloroplastida	Chlorophyta	Insertae Sedis	Trebouxiophyceae	Trebouxiophyceae	Trebouxiophyceae	Trebouxiophyceae		112	139	152	151	0	19	82	161	93	101	44	0	305	185	169	255	398	229	147	192.444	158	219	144	131	96	98	0	0	50	99.5556	131	0	0	0	0	0
24	ASV0189	0.000568058	0.0582728	Eukaryota	Archaeplastida	Chloroplastida	Chlorophyta	Insertae Sedis	Chlorophyceae	Chlorophyceae	Chlorophyceae	Chlorophyceae		418	394	363	149	165	207	0	27	128	205.667	55	36	86	68	96	112	423	179	326	153.444	459	358	312	319	300	334	0	154	161	266.333	208.481	100	95	170	55	47
43	ASV3377	0.00171137	0.0845546	Eukaryota	Archaeplastida	Chloroplastida	Chlorophyta	Insertae Sedis	Chlorophyceae	Chlorophyceae	Chlorophyceae	Chlorophyceae		28	17	23	12	12	9	29	64	416	67.7778	0	0	0	17	27	57	93	210	89	54.7778	26	40	66	32	98	71	0	0	0	37	53.1852	0	0	0	0	0
89	ASV2516	0.0118956	0.215288	Eukaryota	Archaeplastida	Chloroplastida	Chlorophyta	Insertae Sedis	Chlorophyceae	Chlorophyceae	Chlorophyceae	Chlorophyceae		83	17	44	0	0	0	0	0	0	16	0	0	50	31	26	0	111	52	43	34.7778	41	24	39	33	153	55	0	0	225	63.3333	38.037	0	0	0	0	0
94	ASV0489	0.0133871	0.229041	Eukaryota	Archaeplastida	Chloroplastida	Charophyta	Phragmoplastophyta	Streptophyta	Embryophyta	Bryophyta	Bryophyta		2928	1620	2711	21	0	51	674	0	0	889.444	0	0	0	0	14	73	458	414	564	169.222	1066	1342	1824	150	100	48	1278	0	0	645.333	568	0	0	0	14	0
113	ASV1933	0.022447	0.273806	Eukaryota	Archaeplastida	Chloroplastida	Charophyta	Phragmoplastophyta	Phragmoplastophyta	Phragmoplastophyta	Phragmoplastophyta	Phragmoplastophyta		253	299	218	0	0	0	0	0	0	85.5556	0	0	0	0	7	30	56	0	121	23.7778	756	518	982	94	75	78	0	62	0	285	131.444	0	0	0	0	0
118	ASV3065	0.0238888	0.291579	Eukaryota	Archaeplastida	Chloroplastida	Chlorophyta	Insertae Sedis	Chlorophyceae	Chlorophyceae	Chlorophyceae	Chlorophyceae		38	20	34	17	0	0	0	28	0	15.2222	0	0	97	19	46	24	21	23	0	25.5556	14	15	19	21	30	37	0	0	0	15.1111	18.6296	0	0	0	0	0
121	ASV2017	0.0254981	0.258922	Eukaryota	Archaeplastida	Chloroplastida	Charophyta	Phragmoplastophyta	Streptophyta	Embryophyta	Bryophyta	Bryophyta		481	242	678	0	10	0	0	0	0	156.778	0	0	0	0	0	0	0	78	0	8.66667	656	177	395	590	208	339	0	0	114	275.444	146.963	0	0	0	0	0
137	ASV3851	0.0307164	0.308812	Eukaryota	Archaeplastida	Chloroplastida	Charophyta	Streptophyta	Klebsormidiophyceae	Klebsormidiophyceae	Klebsormidiophyceae	Klebsormidiophyceae		62	57	88	0	0	5	30	79	0	35.6667	0	24	0	0	0	8	28	0	0	6.66667	191	34	87	78	113	103	0	0	0	67.3333	36.5556	4	0	25	0	0
155	ASV3638	0.0407332	0.351885	Eukaryota	Archaeplastida	Chloroplastida	Chlorophyta	Insertae Sedis	Chlorophyceae	Chlorophyceae	Chlorophyceae	Chlorophyceae		41	61	26	0	0	0	0	0	0	14.2222	0	0	0	14	27	32	30	40	31	19.3333	0	23	25	0	19	14	0	57	71	23.2222	18.9259	0	0	0	0	0
164	ASV0152	0.0452243	0.357279	Eukaryota	Archaeplastida	Chloroplastida	Chlorophyta	Insertae Sedis	Chlorophyceae	Chlorophyceae	Chlorophyceae	Chlorophyceae		21	12	0	22	19	0	0	0	0	8.22222	0	0	0	0	0	0	0	0	0	0	20	20	19	44	26	17	0	0	0	16.2222	8.14815	0	0	0	0	0
Rank	ASV	kw.ep	kw.eBH	Domain	Phylum	Class	Subclas	Order	Family	Genus	Species			16.1	16.2	16.3	17.1	17.2	17.3	18.1	18.2	18.3	CHA	1.1	1.2	1.3	2.1	2.2	2.3	3.1	3.2	3.3	CSS	13.1	13.2	13.3	14.1	14.2	14.3	15.1	15.2	15.3	NGR	Higher BD	7.2	8.1	8.2	9.1	9.2
95	ASV2530	0.0134584	0.255417	Eukaryota	Amoebozoa	Tubulinea	Gracilipodida	Echinamoebida	Echinamoebidae	Filamoeba	Filamoeba			0	6	0	22	3	14	0	0	0	5	0	0	0	0	8	12	0	9	10	4.33333	0	7	24	49	43	19	0	36	0	19.7778	9.7037	27	0	0	23	52
125	ASV2308	0.0268219	0.295926	Eukaryota	Amoebozoa	Discosea	Longamoebia	Centramoebida	Acanthamoebidae	Acanthamoeba	Acanthamoeba			0	0	9	0	0	0	0	19	0	3.11111	0	0	0	0	0	0	0	0	0	0	0	10	21	21	32	6	0	12	35	15.2222	6.11111	0	0	0	0	0
132	ASV3844	0.0294468	0.320594	Eukaryota	Amoebozoa	Protostelea	Insertae Sedis	Protosteliida	Protosteliida	Protosteliida	Protosteliida			14	18	5	0	0	0	0	0	0	4.11111	0	0	31	17	13	16	9	13	16	12.7778	0	14	17	0	0	0	0	12	0	4.77778	7.22222	0	0	0	0	0
Rank	ASV	kw.ep	kw.eBH	Domain	Phylum	Class	Subclas	Order	Suborder	Family	Genus	Species		16.1	16.2	16.3	17.1	17.2	17.3	18.1	18.2	18.3	CHA	1.1	1.2	1.3	2.1	2.2	2.3	3.1	3.2	3.3	CSS	13.1	13.2	13.3	14.1	14.2	14.3	15.1	15.2	15.3	NGR	Higher BD	7.2	8.1	8.2	9.1	9.2
115	ASV0445	0.00281354	0.0248782	Eukaryota	Nematoda	Enoplea	Dorylaimia	Dorylaimida	Dorylaimina	Qudsianematidae				0	0	0	80	102	38	0	0	0	24.4444	0	0	0	0	0	45	0	0	35	8.88889	0	0	0	0	0	0	0	232	0	25.7778	19.7037	99	47	227	249	531
110	ASV0342	0.0251673	0.0859026	Eukaryota	Nematoda	Chromadorea	Chromadoria	Plectida	Plectina	Plectidae	Tylocephalus	Tylocephalus sp.		0	0	0	23	0	0	0	0	0	2.55556	65	0	0	0	0	0	0	0	0	7.22222	0	0	0	0	0	0	0	0	0	0	3.25926	208	0	0	0	0
[truncated: 17 more columns]

## Sheet: Table S8
Table S8. Top 15 most frequent and abundant ASVs (i.e., read count) recovered across different nematode groups. Cephalobids ASV order (i.e., top1 to top15) is used as a reference for comparison with other nematode groups. For each nematode group, the number of specimens (N) is given. Abbreviations: Avg., mean read count; Freq., ASV frequency; Freq. (%), ASV frequency given in percentage. An "X" w…
ASV*	Cephalobids (N=157)					Aphlenchids (N=106)					Rhabditids (N=22)					Panagrolaimids (N=43)					Tylenchids (N=71)					Dorylaimids (N=71)					Plectids (N=34)					Domain	Phylum	Class	Order	Family	Genus
	Rank	Total	Avg.	Freq.	Freq. (%)	Rank	Total	Avg.	Freq.	Freq. (%)	Rank	Total	Avg.	Freq.	Freq. (%)	Rank	Total	Avg.	Freq.	Freq. (%)	Rank	Total	Avg.	Freq.	Freq. (%)	Rank	Total	Avg.	Freq.	Freq. (%)	Rank	Total	Avg.	Freq.	Freq. (%)
ASV00006	1	53319	339.611	88	0.56051	1	20140	190	49	0.462264	3	171	7.77273	7	0.318182	1	8458	196.698	23	0.534884	1	13465	189.648	29	0.408451	1	26675	375.704	44	0.619718	1	6675	196.324	17	0.5	Bacteria	Actinobacteriota	Actinobacteria	Corynebacteriales	Mycobacteriaceae	Mycobacterium
ASV00004	2	34691	220.962	63	0.401274	2	37355	352.406	43	0.40566	2	1108	50.3636	7	0.318182	4	2925	68.0233	14	0.325581	3	17260	243.099	25	0.352113	4	21851	307.761	28	0.394366	2	13391	393.853	16	0.470588	Bacteria	Firmicutes	Bacilli	Staphylococcales	Staphylococcaceae	Staphylococcus
ASV00007	3	43830	279.172	49	0.312102	3	30005	283.066	30	0.283019	6	1053	47.8636	4	0.181818	2	15365	357.326	19	0.44186	5	9821	138.324	17	0.239437	2	23273	327.789	33	0.464789	4	4149	122.029	9	0.264706	Bacteria	Proteobacteria	Alphaproteobacteria	Sphingomonadales	Sphingomonadaceae	Novosphingobium
ASV00011	4	30743	195.815	37	0.235669	5	20846	196.66	21	0.198113	1	1144	52	7	0.318182	9	3784	88	10	0.232558	2	15596	219.662	26	0.366197	5	16700	235.211	23	0.323944	3	8235	242.206	9	0.264706	Bacteria	Verrucomicrobiota	Verrucomicrobiae	Opitutales	Opitutaceae	Lacunisphaera
ASV00025	5	14003	89.1911	35	0.22293	4	13240	124.906	28	0.264151	5	370	16.8182	5	0.227273	6	2453	57.0465	11	0.255814	6	5177	72.9155	16	0.225352	6	5362	75.5211	21	0.295775	8	1736	51.0588	5	0.147059	Bacteria	Proteobacteria	Gammaproteobacteria	Burkholderiales	Burkholderiaceae	Ralstonia
ASV00023	6	14956	95.2611	34	0.216561	8	6347	59.8774	17	0.160377	8	656	29.8182	4	0.181818	8	4155	96.6279	10	0.232558	7	7538	106.169	15	0.211268	9	5841	82.2676	14	0.197183	6	4453	130.971	7	0.205882	Bacteria	Firmicutes	Bacilli	Lactobacillales	Enterococcaceae	Tetragenococcus
ASV00018	7	25263	160.911	32	0.203822	6	10527	99.3113	18	0.169811	X	X	X	X	X	3	17743	412.628	16	0.372093	12	2115	29.7887	7	0.0985915	3	16303	229.62	29	0.408451	15	689	20.2647	4	0.117647	Bacteria	Proteobacteria	Gammaproteobacteria	Burkholderiales	Comamonadaceae	Rhizobacter
ASV00010	8	41226	262.586	27	0.171975	12	10890	102.736	13	0.122642	4	615	27.9545	5	0.227273	11	3641	84.6744	8	0.186047	9	12903	181.732	7	0.0985915	7	17305	243.732	16	0.225352	5	15685	461.324	8	0.235294	Bacteria	Bacteroidota	Bacteroidia	Flavobacteriales	Weeksellaceae	Cloacibacterium
ASV00032	9	11115	70.7962	24	0.152866	X	X	X	X	X	X	X	X	X	X	X	X	X	X	X	X	X	X	X	X	8	4582	64.5352	15	0.211268	7	3295	96.9118	5	0.147059	Bacteria	Proteobacteria	Gammaproteobacteria	Pseudomonadales	Moraxellaceae	Enhydrobacter
ASV00043	10	15852	100.968	23	0.146497	15	2853	26.9151	12	0.113208	X	X	X	X	X	X	X	X	X	X	X	X	X	X	X	X	X	X	X	X	X	X	X	X	X	Bacteria	Proteobacteria	Alphaproteobacteria	Caulobacterales	Caulobacteraceae	Phenylobacterium
ASV00024	11	20407	129.981	21	0.133758	9	12163	114.745	16	0.150943	X	X	X	X	X	7	7751	180.256	10	0.232558	15	2424	34.1408	6	0.084507	12	3711	52.2676	9	0.126761	X	X	X	X	X	Bacteria	Proteobacteria	Gammaproteobacteria	Burkholderiales	Comamonadaceae	Limnohabitans
ASV00034	12	10281	65.4841	20	0.127389	10	6173	58.2358	14	0.132075	X	X	X	X	X	5	6513	151.465	11	0.255814	X	X	X	X	X	14	3585	50.493	8	0.112676	9	1028	30.2353	5	0.147059	Bacteria	Proteobacteria	Alphaproteobacteria	Rhodobacterales	Rhodobacteraceae	Rhodobacter
ASV00037	13	11381	72.4904	19	0.121019	7	8595	81.0849	18	0.169811	7	724	32.9091	4	0.181818	X	X	X	X	X	X	X	X	X	X	X	X	X	X	X	X	X	X	X	X	Bacteria	Proteobacteria	Alphaproteobacteria	Sphingomonadales	Sphingomonadaceae	Sphingopyxis
ASV00052	14	6853	43.6497	18	0.11465	14	3893	36.7264	12	0.113208	14	184	8.36364	3	0.136364	12	3327	77.3721	7	0.162791	X	X	X	X	X	X	X	X	X	X	13	1636	48.1176	4	0.117647	Bacteria	Firmicutes	Bacilli	Bacillales	Bacillaceae	Geobacillus
ASV00031	15	10651	67.8408	17	0.10828	X	X	X	X	X	X	X	X	X	X	X	X	X	X	X	8	9344	131.606	11	0.15493	10	7780	109.577	10	0.140845	12	1938	57	4	0.117647	Bacteria	Proteobacteria	Alphaproteobacteria	Sphingomonadales	Sphingomonadaceae	Sphingobium
ASV00001	100	12	0.0764331	3	0.0191083	739	3	0.0283019	1	0.00943396	X	X	X	X	X	X	X	X	X	X	4	354239	4989.28	19	0.267606	100	9	0.126761	2	0.028169	X	X	X	X	X	Bacteria	Bacteroidota	Bacteroidia	Cytophagales	Amoebophilaceae	Candidatus Cardinium
* ASV00001 frequency and abundance within groups is given to show its importance in tylenchid nematodes (highlighted in blue).

## Sheet: Table S9
Table S9. Results from Canonical Analysis of Principal Components (CAP) and PERMANOVA analysis including pairwise comparisons among samples within habitats and soil bulk density (BD) groups. Soil habitats: chaparral (CHA), coastal scrub sage (CSS), native grass (NGR), holly-leaf cherry (HLC), oak woodland (OWL), and riparian (RIP). Soil BD: Soil BD: Higher Soil Bulk Density (Higher), Lower Soil B…
Higher BD
	CAP						PERMANOVA
CHA	Orig. group	16	18	17	Total	%correct	Groups	t	P(perm)
TC: 71/89 (79.775%)	16	23	0	6	29	79.31	16, 18	2.0097	0.001
	18	4	24	2	30	80	16, 17	1.8306	0.001
	17	3	3	24	30	80	18, 17	1.748	0.001
CSS	Orig. group	2	3	1	Total	%correct	Groups	t	P(perm)
TC: 50/83 (60.241%)	2	19	10	0	29	65.517	02, 03	1.525	0.001
	3	8	21	9	38	55.263	02, 01	1.7375	0.001
	1	0	6	10	16	62.5	03, 01	1.1638	0.08
NGR	Orig. group	14	13	15	Total	%correct	Groups	t	P(perm)
TC: 69/89 (77.528%)	14	19	2	8	29	65.517	14, 13	2.3849	0.001
	13	3	26	1	30	86.667	14, 15	1.2705	0.014
	15	5	1	24	30	80	13, 15	2.4398	0.001
Lower BD
	CAP						PERMANOVA
HLC	Orig. group	7	8	9	Total	%correct	Groups	t	P(perm)
TC: 68/90 (75.556%)	7	23	4	3	30	76.667	07, 08	1.4811	0.001
	8	0	22	8	30	73.333	07, 09	1.5927	0.001
	9	1	6	23	30	76.667	08, 09	1.4535	0.001
OWL	Orig. group	10	11	12	Total	%correct	Groups	t	P(perm)
TC: 71/90 (78.889%)	10	22	5	3	30	73.333	10, 11	1.601	0.001
	11	2	25	3	30	83.333	10, 12	1.5283	0.001
	12	2	4	24	30	80	11, 12	1.9572	0.001
RIP	Orig. group	5	4	6	Total	%correct	Groups	t	P(perm)
TC: 62/89 (69.663%)	5	24	4	2	30	80	05, 04	1.9786	0.001
	4	3	18	8	29	62.069	05, 06	2.4069	0.001
	6	4	6	20	30	66.667	04, 06	1.3129	0.004

## Sheet: Table S10
Table S10. Results from differential abundant analysis with ALDEx2 among major nematode taxonomic groups, feeding groups, and within specific groups (i.e., genus and clade comparisons). Analyses were performed at the different taxonomic ranks (Phylum to ASV level).
Major Nematode Groups			Nematode Feeding Group			Plectids - Clade			Cephalobids - Genus			Acrobeles & Acrobeloides - Genus			Acrobeles - Clade			Aphelenchus & Aphelenchoides - Genus			Rhabditids - Clade			Panagrolaimids - Clade			Tylenchids - Genus			Dorylaimids - Genus
kw.ep	kw.eBH	Phylum	kw.ep	kw.eBH	Phylum	kw.ep	kw.eBH	Phylum	kw.ep	kw.eBH	Phylum	kw.ep	kw.eBH	Phylum	kw.ep	kw.eBH	Phylum	kw.ep	kw.eBH	Phylum	kw.ep	kw.eBH	Phylum	kw.ep	kw.eBH	Phylum	kw.ep	kw.eBH	Phylum	kw.ep	kw.eBH	Phylum
1.62514e-05	0.000485864	Proteobacteria	0.0472871	0.455399	Firmicutes	None	None	None	0.0159604	0.263025	Firmicutes	0.0288243	0.279491	Bacteroidota	None	None	None	0.0468749	0.535275	Firmicutes	None	None	None	None	None	None	None	None	None	None	None	None
0.0172293	0.154038	Actinobacteriota	kw.ep	kw.eBH	Class	kw.ep	kw.eBH	Class	kw.ep	kw.eBH	Class	kw.ep	kw.eBH	Class	kw.ep	kw.eBH	Class	kw.ep	kw.eBH	Class	kw.ep	kw.eBH	Class	kw.ep	kw.eBH	Class	kw.ep	kw.eBH	Class	kw.ep	kw.eBH	Class
0.0229036	0.165708	Bacteroidota	0.0671267	0.672192	Bacilli	0.0342454	0.575663	Gammaproteobacteria	0.012903	0.360506	Alphaproteobacteria	0.012639	0.269414	Alphaproteobacteria	None	None	None	0.0562903	0.615679	Bacilli	None	None	None	None	None	None	0.080918	0.743061	Actinobacteria	None	None	None
0.0833356	0.351456	Firmicutes	kw.ep	kw.eBH	Order	kw.ep	kw.eBH	Order	0.027988	0.441117	Bacilli	0.0360361	0.348768	Bacteroidia	kw.ep	kw.eBH	Order	0.0685673	0.627627	Alphaproteobacteria	kw.ep	kw.eBH	Order	kw.ep	kw.eBH	Order	kw.ep	kw.eBH	Order	kw.ep	kw.eBH	Order
kw.ep	kw.eBH	Class	0.0246014	0.593529	Burkholderiales	None	None	None	kw.ep	kw.eBH	Order	kw.ep	kw.eBH	Order	0.0905899	0.800808	Sphingomonadales	kw.ep	kw.eBH	Order	None	None	None	0.0383743	0.770895	Corynebacteriales	0.0342011	0.796181	Corynebacteriales	None	None	None
0.00215343	0.0756795	Alphaproteobacteria	0.0275829	0.595648	Corynebacteriales	kw.ep	kw.eBH	Family	0.0368085	0.64051	Sphingomonadales	None	None	None	kw.ep	kw.eBH	Family	None	None	None	kw.ep	kw.eBH	Family	kw.ep	kw.eBH	Family	0.0748361	0.768642	Cytophagales	kw.ep	kw.eBH	Family
0.00223456	0.075928	Gammaproteobacteria	0.0660867	0.590108	Cytophagales	None	None	None	0.0472007	0.670799	Corynebacteriales	kw.ep	kw.eBH	Family	0.0993948	0.816596	Staphylococcaceae	kw.ep	kw.eBH	Family	None	None	None	None	None	None	kw.ep	kw.eBH	Family	None	None	None
0.00735043	0.130646	Actinobacteria	kw.ep	kw.eBH	Family	kw.ep	kw.eBH	Genus	kw.ep	kw.eBH	Family	None	None	None	kw.ep	kw.eBH	Genus	None	None	None	kw.ep	kw.eBH	Genus	kw.ep	kw.eBH	Genus	0.0969878	0.819071	Amoebophilaceae	kw.ep	kw.eBH	Genus
0.015377	0.186587	Bacteroidia	0.00681305	0.427454	Mycobacteriaceae	None	None	None	0.0204058	0.640283	Mycobacteriaceae	kw.ep	kw.eBH	Genus	None	None	None	kw.ep	kw.eBH	Genus	None	None	None	None	None	None	kw.ep	kw.eBH	Genus	None	None	None
0.0895954	0.517962	Bacilli	0.0131802	0.421417	Comamonadaceae	kw.ep	kw.eBH	ASV	0.0283135	0.680164	Sphingomonadaceae	None	None	None	kw.ep	kw.eBH	ASV	0.0626973	0.7652	Sphingomonas	kw.ep	kw.eBH	ASV	kw.ep	kw.eBH	ASV	None	None	None	kw.ep	kw.eBH	ASV
kw.ep	kw.eBH	Order	0.0507281	0.51367	Amoebophilaceae	None	None	None	kw.ep	kw.eBH	Genus	kw.ep	kw.eBH	ASV	None	None	None	kw.ep	kw.eBH	ASV	0.0805746	0.813355	ASV00007	None	None	None	kw.ep	kw.eBH	ASV	None	None	None
3.546e-05	0.00622433	Burkholderiales	kw.ep	kw.eBH	Genus	Plectids - Genus			0.0178662	0.751601	Mycobacterium	None	None	None				None	None	None							0.0848407	0.860509	ASV00001
0.0637753	0.459541	Caulobacterales	0.00609098	0.568735	Mycobacterium	kw.ep	kw.eBH	Phylum	kw.ep	kw.eBH	ASV
0.0214327	0.472789	Corynebacteriales	0.0258502	0.57442	Rhizobacter	0.0388929	0.250156	Bacteroidota	0.0364139	0.903006	ASV00006
0.0977544	0.557372	Cytophagales	0.0362907	0.564405	Candidatus Cardinium	kw.ep	kw.eBH	Class
0.0759147	0.57623	Pseudomonadales	kw.ep	kw.eBH	ASV	0.0238086	0.263862	Bacteroidia
0.0576438	0.603489	Sphingomonadales	0.0148967	0.741254	ASV00018	0.0306842	0.279576	Gammaproteobacteria
kw.ep	kw.eBH	Family	0.0300425	0.898648	ASV00006	0.0523559	0.339401	Alphaproteobacteria
0.00426328	0.201048	Comamonadaceae	0.0399396	0.747262	ASV00001	kw.ep	kw.eBH	Order
0.00482908	0.297834	Mycobacteriaceae				0.0186701	0.357795	Pseudomonadales
0.0520272	0.65435	Sphingomonadaceae				0.0474483	0.431163	Burkholderiales
0.0825012	0.586467	Caulobacteraceae				0.0989758	0.482744	Frankiales
0.0828155	0.597555	Moraxellaceae				kw.ep	kw.eBH	Family
0.0860348	0.567657	Amoebophilaceae				None	None	None
kw.ep	kw.eBH	Genus				kw.ep	kw.eBH	Genus
0.00388297	0.43122	Mycobacterium				None	None	None
0.0096188	0.375768	Rhizobacter				kw.ep	kw.eBH	ASV
0.0964495	0.726397	Enhydrobacter				None	None	None
0.0980545	0.678797	Candidatus Cardinium
kw.ep	kw.eBH	ASV
0.00918694	0.598573	ASV00018
0.0198827	0.848212	ASV00006
Taxa highlighted in red indicates significance at p<0.1
